# Supplementary material for: Association of poor housing conditions with COVID-19 incidence and mortality across US counties
Source: PLoS One. 2020 Nov 2;15(11):e0241327. doi: 10.1371/journal.pone.0241327 (PMC7605696; doi:10.1371/journal.pone.0241327)
Supplement: S1 File — (CSV) [file pone.0241327.s001.csv]

County	State	Male% 2010	White% 2013-2017 (5-year)	Black% 2013-2017 (5-year)	Native Americans% 2013-2017 (5-year)	Hispanic% 2013-2017 (5-year)	Asian% 2013-2017 (5-year)	Median Age 2010	Total population (2010 Census)	Median Household Income (in thousands of $), 2016	Metropolitan status Large central metro (1) Large fringe metro (2) Medium small metro (3) Nonmetro (4)	Percentage without High School Diploma, Ages 25+, 2013-2017 (5-year)	Diagnosed Diabetes, Age-Adjusted Percentage, 20+, 2015	Obesity, Age-Adjusted Percentage, 20+. 2015	Acute Myocardial Infarction Hospitalization Rate per 1,000 Medicare Beneficiaries, 65+, All Races/Ethnicities, Both Genders, 2014-2016	Cardiac Dysrhythmia Hospitalization Rate per 1,000 Medicare Beneficiaries, 65+, All Races/Ethnicities, Both Genders, 2014-2016	Heart Failure Hospitalization Rate per 1,000 Medicare Beneficiaries, 65+, All Races/Ethnicities, Both Genders, 2014-2016	Hypertension Hospitalization Rate per 1,000 Medicare Beneficiaries, 65+, All Races/Ethnicities, Both Genders, 2014-2016	Ischemic Stroke Hospitalization Rate per 1,000 Medicare Beneficiaries, 65+, All Races/Ethnicities, Both Genders, 2014-2016	Annual Average Ambient Concentrations of PM2.5, 2014	Percentage of adults who are current smokers 2017	Percentage of Households Living with Severe Housing Problems, 2010-2014	Blood Pressure Medication Nonadherence Percentage, All Races/Ethnicities, Medicare Part D Beneficiaries Aged 65+, 2015	Hospitals with Emergency Department, 2016	Percentage without Health Insurance, Under Age 65, 2016	COVID 19 Cases uptil March 31st	COVID 19 Deaths uptil March 31st	COVID 19 Cases uptil April 10th	COVID 19 Deaths uptil April 10th	COVID 19 Cases uptil April 21st	COVID 19 Deaths uptil April 10th	Land Area (sq mi)
Aleutians East	AK	66.6	15.40	4.70	37.4	9.7	27.4	42.1	3141	64.00	4	14.20	9.30	39.40	.	.	.	.	.	.	0.17	14.80	.	0	33.50	0	0	0	0	0	0	6981.94
Aleutians West	AK	66.9	24.80	5.00	11.4	13.4	40.2	40.7	5561	78.20	4	11.70	9.20	40.00	.	.	.	.	.	.	0.15	21.30	.	0	22.30	0	0	0	0	0	0	4390.28
Anchorage	AK	50.8	59.10	5.20	6.8	8.8	11.5	32.9	291826	84.00	3	6.60	8.20	28.60	8.60	47.60	39.70	106.60	12.40	.	0.15	16.60	27.50	2	12.90	61	1	112	4	160	4	1704.68
Bethel	AK	52.3	10.10	0.60	82	2.1	0.9	26.2	17013	46.60	4	19.80	7.60	31.40	10.60	50.60	40.90	141.40	14.60	.	0.30	60.20	48.00	1	23.90	0	0	1	0	1	0	40570
Bristol Bay	AK	54.2	50.20	0.40	34.3	4.4	1.7	42.8	997	68.00	4	7.40	9.30	38.20	13.30	40.20	29.20	80.20	.	.	0.18	13.80	32.70	0	22.90	0	0	0	0	0	0	503.84
Denali	AK	54.9	82.70	0.10	2.1	0.7	4.7	41.5	1826	72.40	4	1.30	6.90	26.50	.	.	.	.	.	.	0.18	27.80	.	0	14.50	0	0	0	0	0	0	12751.41
Dillingham	AK	52.4	16.20	0.40	71.9	3.1	1.5	29	4847	52.30	4	13.60	10.20	38.40	10.70	44.80	33.50	77.50	15.60	.	0.27	38.00	49.80	1	20.90	0	0	0	0	0	0	18568.78
Fairbanks North Star	AK	52.8	71.00	4.00	6.2	7.7	3.4	31	97581	73.40	3	5.40	6.90	29.50	8.90	38.60	25.00	79.70	10.70	.	0.16	23.00	29.30	1	13.60	30	0	76	1	79	1	7338.21
Haines	AK	50.8	78.90	0.00	7.4	2.7	4.1	46.9	2508	53.50	4	3.40	7.00	25.40	9.70	46.60	33.10	85.50	9.30	.	0.16	23.10	25.90	0	20.50	0	0	0	0	0	0	2318.6
Juneau	AK	51	65.40	1.00	10.7	6.3	7.6	38.1	2150	82.00	4	4.00	6.90	28.50	9.60	46.00	33.30	86.00	9.40	.	0.17	15.00	25.90	1	13.10	5	0	15	0	26	0	2701.93
Kenai Peninsula	AK	52.4	80.90	0.50	7.1	3.9	1.8	40.6	31275	68.50	4	7.40	6.70	29.60	11.20	55.10	40.50	103.00	12.70	.	0.17	19.00	27.40	2	17.90	7	0	15	0	19	0	16075.33
Ketchikan Gateway	AK	51.3	64.40	0.50	13.5	4.7	7.7	38.4	55400	67.10	4	8.10	8.50	35.30	10.90	27.70	22.60	52.80	5.20	.	0.17	16.30	25.00	1	16.60	13	0	14	0	16	0	4858.41
Kodiak Island	AK	53	50.10	0.10	12.6	8.8	23	32.5	13477	74.70	4	11.50	7.80	32.70	11.20	32.20	24.70	57.30	9.80	.	0.15	25.40	27.90	0	21.70	0	0	0	0	1	0	6549.58
Kusilvak	AK	52.7	.	.	.	.	.	30.8	13592	.	4	.	.	.	10.70	51.50	65.60	162.40	14.30	.	0.41	.	48.30	.	.	0	0	0	0	0	0
Lake and Peninsula	AK	51.7	21.70	0.60	66.7	1.5	2.3	34.8	1631	44.30	4	12.30	8.20	33.50	.	.	.	.	.	.	0.28	28.40	.	0	28.00	0	0	0	0	0	0	23652.01
Matanuska-Susitna	AK	53.3	79.90	1.00	4.9	4.6	1.4	27.6	88995	71.80	3	7.90	7.90	32.80	9.50	55.20	36.80	122.70	14.70	.	0.18	20.70	27.60	0	15.70	3	0	9	0	19	0	24607.9
Nome	AK	62.6	14.80	0.70	73	2.3	1.6	35.1	9492	56.00	4	15.10	8.70	35.50	11.20	29.10	24.00	75.70	9.70	.	0.32	48.60	48.30	0	21.50	0	0	0	0	1	0	22961.76
North Slope	AK	53.6	31.20	0.50	50.9	4.1	7.1	25.7	9430	75.00	4	11.60	8.20	36.70	12.40	30.70	43.60	100.90	10.80	.	0.24	39.20	.	0	19.60	0	0	0	0	0	0	88695.41
Northwest Arctic	AK	52	11.00	0.50	81.6	2.5	0.8	41.5	7523	53.70	4	19.30	9.30	36.20	18.60	29.80	34.30	94.00	14.00	.	0.31	53.80	58.00	0	24.00	0	0	0	0	0	0	35572.58
Prince of Wales-Outer Ketchikan	AK	55.2	.	.	.	.	.	39.9	5559	.	4	.	.	.	9.90	33.80	29.70	63.70	9.90	.	0.22	.	.	.	.	0	0	0	0	2	0	3922.87
Sitka	AK	50.5	62.40	0.90	13.1	6.2	7.1	38.2	8881	72.80	4	6.50	7.20	28.70	9.60	39.30	25.90	71.80	9.10	.	0.16	18.60	23.90	1	19.70	0	0	0	0	0	0	2870.34
Skagway-Hoonah-Angoon	AK	51.7	.	.	.	.	.	41.2	968	.	4	.	.	.	9.50	46.40	29.20	75.10	9.00	.	0.16	.	.	.	.	0	0	0	0	0	0	452.32
Southeast Fairbanks	AK	55.7	74.90	1.40	11.5	5.1	1.9	37.4	7029	59.40	4	8.50	7.80	32.70	9.40	50.10	28.20	92.50	12.70	.	0.20	28.80	29.90	0	21.40	0	0	1	0	1	0	24768.81
Valdez-Cordova	AK	53.4	70.20	0.10	13.2	4.7	3.4	39.8	9636	69.80	4	4.10	8.20	31.60	10.00	43.30	36.10	88.80	10.10	.	0.17	18.80	27.50	0	17.00	0	0	0	0	0	0	34239.88
Wrangell-Petersburg	AK	52.4	.	.	.	.	.	46.7	2369	.	4	.	.	.	8.00	36.70	29.80	67.90	10.60	.	0.17	.	.	.	.	0	0	0	0	0	0	2541.48
Yakutat	AK	54.4	43.60	0.80	28.2	5.5	6.7	39.7	662	57.70	4	8.10	8.20	30.90	.	.	.	.	.	.	0.20	15.10	.	0	23.20	0	0	0	0	0	0	7649.46
Yukon-Koyukuk	AK	54.2	21.30	0.00	70.4	2.1	0.7	35.3	5588	37.90	4	15.30	7.70	32.00	9.50	32.70	30.50	83.40	11.20	.	0.30	52.60	41.60	0	27.60	0	0	1	0	1	0	145504.79
Autauga	AL	48.7	75.40	18.90	0.3	2.6	0.9	37	54571	54.50	3	12.30	13.00	37.60	12.90	79.30	71.40	183.70	17.10	11.70	0.18	15.20	28.30	1	8.50	7	0	17	1	30	1	594.44
Baldwin	AL	48.9	83.00	9.40	0.7	4.4	0.6	41.1	182265	56.50	3	9.80	9.30	31.30	7.50	67.50	47.00	138.10	15.30	10.30	0.17	14.30	25.20	3	10.70	19	1	59	1	123	3	1589.78
Barbour	AL	53.1	45.70	47.80	0.1	4.2	0.5	39	27457	32.90	4	26.90	16.20	44.70	18.30	69.70	62.60	178.10	18.10	11.50	0.22	15.30	29.10	1	12.50	0	0	9	0	28	0	884.88
Bibb	AL	53.7	74.60	21.90	0.3	2.3	0	37.8	22915	43.10	2	17.90	13.70	37.90	13.30	70.70	69.50	176.40	14.40	11.20	0.19	12.40	28.60	1	9.70	3	0	11	0	32	0	622.58
Blount	AL	49.5	87.30	1.50	0.3	9	0.1	39	57322	47.20	2	20.20	12.40	34.60	11.80	60.60	51.20	133.30	15.40	11.70	0.19	11.10	27.50	1	12.10	5	0	12	0	26	0	644.78
Bullock	AL	54.2	21.60	75.60	1	0.3	0.6	38.5	10914	34.30	4	28.60	18.30	39.30	10.20	59.00	67.10	177.70	14.70	11.20	0.23	18.00	30.30	1	13.20	3	0	4	0	11	0	622.8
Butler	AL	47	52.20	44.70	0	0.3	1.1	40.1	20947	35.40	4	18.90	15.40	40.90	14.80	67.00	77.30	178.30	16.70	10.60	0.22	14.80	31.20	2	10.70	1	0	3	0	15	0	776.83
Calhoun	AL	48.2	72.70	20.30	0.1	3.5	1	38.2	118572	41.80	3	16.80	14.50	37.30	20.20	76.90	74.40	180.50	17.40	11.80	0.21	15.30	28.00	2	11.20	9	0	54	0	83	3	605.87
Chambers	AL	47.8	56.10	39.30	0.2	2.1	1	41.5	34215	39.50	4	19.10	14.60	40.80	9.10	64.20	70.00	161.60	20.40	11.40	0.19	18.40	30.00	0	10.70	36	4	168	8	259	16	596.53
Cherokee	AL	49.6	91.70	4.90	0.4	1.5	0.1	43.9	25989	41.50	4	20.50	10.80	36.90	17.80	83.00	95.10	194.50	16.80	11.40	0.17	15.80	27.60	1	11.90	2	0	7	0	13	0	553.7
Chilton	AL	49.5	80.30	9.40	0.3	7.6	0.4	37.6	43643	44.20	2	18.20	13.20	35.30	11.20	78.90	68.70	173.60	17.70	11.20	0.20	14.50	31.80	0	14.20	11	0	26	0	44	0	692.85
Choctaw	AL	48.3	56.20	42.10	0	0.5	0	43.4	13859	32.70	4	19.90	13.00	41.70	10.90	58.10	48.10	139.40	14.20	10.10	0.19	13.50	31.30	1	11.30	3	0	6	0	18	0	913.5
Clarke	AL	47.3	53.00	45.60	0	0.2	0.6	40.2	25833	34.10	4	18.50	15.90	40.00	10.00	63.10	57.80	154.20	15.10	10.40	0.21	13.00	30.30	2	11.40	0	0	13	0	24	1	1238.46
Clay	AL	49	80.20	14.70	0.8	3.1	0	42	13932	38.50	4	26.70	12.10	38.20	13.50	74.20	66.60	166.30	16.90	10.60	0.20	16.30	30.50	1	13.40	2	0	11	0	19	0	603.96
Cleburne	AL	49.8	92.60	2.80	0.2	2.3	0.5	40.6	14972	43.50	4	24.20	11.00	34.90	17.80	77.30	74.10	177.60	16.80	11.00	0.18	13.40	29.70	0	11.90	5	0	12	0	12	1	560.1
Coffee	AL	49.4	70.90	17.10	1	6.6	1.2	37.6	49948	48.60	4	14.60	13.30	33.50	13.10	52.20	43.00	140.70	14.30	10.90	0.17	14.00	29.20	1	10.80	0	0	14	0	68	1	678.97
Colbert	AL	48.1	78.70	15.90	0.7	2.4	0.4	41.8	54428	46.60	3	16.10	15.00	32.70	9.60	83.50	75.00	194.90	15.00	10.70	0.19	15.70	31.10	2	9.70	4	0	8	1	16	1	592.62
Conecuh	AL	48.5	50.20	46.20	0.1	1.8	0	43	13228	29.80	4	21.00	16.00	39.40	16.00	74.50	88.00	222.60	19.10	10.30	0.21	18.80	31.80	1	12.80	0	0	3	0	9	0	850.16
Coosa	AL	49.6	65.20	33.20	0	0.1	0	44.2	11539	36.40	4	23.20	15.40	40.80	18.30	74.90	79.30	173.40	16.30	11.00	0.20	17.90	29.10	0	13.30	4	0	10	0	24	1	650.93
Covington	AL	48.4	83.40	13.00	0.3	1.5	0.4	42.4	37765	35.00	4	18.00	12.30	33.90	16.30	87.40	71.90	205.70	19.20	10.50	0.19	15.20	30.70	2	12.30	2	0	10	0	26	0	1030.46
Crenshaw	AL	48.3	71.10	23.10	0.7	1.8	1.3	40.7	13906	37.40	4	20.70	13.60	38.70	14.40	64.50	52.20	155.10	13.10	10.70	0.19	11.10	30.00	1	11.50	1	0	2	0	6	0	608.84
Cullman	AL	49.4	92.30	1.10	0.4	4.2	0.6	39.9	80406	41.50	4	17.90	14.40	34.70	10.70	64.50	80.60	156.80	13.10	11.60	0.18	14.70	27.40	0	12.80	8	0	30	1	45	0	734.84
Dale	AL	49.4	69.40	19.20	0.4	6	0.9	36.1	50251	40.50	4	14.00	14.30	37.60	14.60	69.70	59.40	169.10	16.30	11.00	0.20	13.60	29.30	1	11.00	0	0	6	0	21	0	561.15
Dallas	AL	46.2	27.70	70.10	0	1	0.4	37.7	43820	30.50	4	18.70	14.40	42.40	12.10	62.10	88.50	204.20	17.10	11.10	0.24	23.70	33.80	1	10.40	2	0	11	0	29	2	978.69
DeKalb	AL	49.4	80.70	1.40	1.2	14.2	0.4	37.5	71109	37.10	4	26.40	10.80	30.50	16.90	65.40	60.10	157.90	16.10	11.30	0.21	14.20	28.20	1	16.60	4	0	17	0	51	2	777.09
Elmore	AL	48.8	73.40	21.20	0.2	2.8	0.5	37.8	79303	54.60	3	13.60	13.50	36.10	12.50	70.70	60.70	164.50	15.50	11.90	0.17	11.30	28.00	2	8.50	13	0	29	0	73	1	618.48
Escambia	AL	51.6	60.20	32.10	3.6	2.1	0.5	39.2	38319	35.10	4	19.00	16.30	38.60	13.30	77.80	77.60	187.90	17.30	10.20	0.22	13.30	32.30	2	13.20	1	0	5	0	17	0	945.08
Etowah	AL	48.5	78.20	15.30	0.4	3.6	0.7	40.2	104430	41.00	3	16.90	13.20	36.40	10.90	88.80	87.10	215.00	17.60	11.50	0.20	13.30	27.90	2	11.50	8	0	63	5	109	8	534.99
Fayette	AL	49.3	85.00	11.50	0	1.6	0.4	42.5	17241	38.40	4	20.40	13.00	38.40	12.30	80.30	84.20	200.40	18.60	10.60	0.18	11.50	30.30	1	10.80	1	0	2	0	4	0	627.66
Franklin	AL	49.9	77.60	4.60	0.1	16.3	0.4	37.8	31704	37.00	4	23.60	12.30	33.20	10.60	80.30	68.80	195.20	17.20	10.50	0.19	14.50	30.30	2	13.10	3	0	8	0	18	0	633.82
Geneva	AL	48.9	83.90	9.10	0.6	3.7	0.3	42	26790	37.00	3	21.00	13.50	38.80	14.90	67.40	57.90	166.40	19.40	10.60	0.20	11.80	30.80	1	14.10	0	0	0	0	4	0	574.41
Greene	AL	47.2	17.00	80.20	0.6	1.1	0	41.8	9045	26.60	4	23.40	15.60	42.40	9.80	71.80	98.90	198.60	17.60	10.50	0.25	15.10	34.60	1	11.10	3	0	13	0	32	0	647.11
Hale	AL	47.4	39.50	58.60	0.1	1.3	0.1	40	15760	35.40	3	18.90	13.60	42.20	11.80	80.90	86.40	216.60	17.90	10.80	0.22	19.60	33.50	0	11.20	1	0	7	0	34	1	643.94
Henry	AL	48	68.70	27.80	0	2.5	0	42.8	17302	41.40	3	19.40	13.70	38.50	14.20	63.50	54.20	156.30	17.50	10.90	0.18	11.20	28.80	0	11.70	0	0	10	0	20	0	561.75
Houston	AL	48	67.20	26.40	0.3	3.2	0.8	38.5	101547	42.90	3	14.70	12.80	36.00	14.50	70.90	57.00	166.10	18.40	10.70	0.19	13.50	29.30	2	11.10	9	0	33	1	73	3	579.82
Jackson	AL	49.1	89.30	3.20	0.9	2.8	0.5	41.4	53227	41.40	4	18.60	13.50	37.70	12.90	70.90	73.80	174.30	17.50	11.00	0.20	10.90	28.00	0	12.60	8	1	22	2	41	2	1077.87
Jefferson	AL	47.4	50.30	42.40	0.1	3.7	1.5	37.1	658466	50.10	1	10.60	12.10	32.90	12.60	63.60	52.20	151.90	13.30	13.40	0.18	18.00	27.50	7	9.90	270	0	536	14	698	26	1111.28
Lamar	AL	48.7	86.00	10.80	0.3	1.5	0	43.5	14564	38.40	4	20.50	12.80	35.90	12.10	68.70	72.60	175.10	14.00	10.30	0.20	12.60	29.60	0	11.10	1	0	7	0	9	0	604.85
Lauderdale	AL	47.9	84.80	9.80	0.3	2.4	0.7	40.4	92709	44.10	3	14.10	12.40	34.90	9.50	74.70	62.20	173.40	13.20	11.00	0.17	14.00	26.40	1	9.90	12	1	20	3	25	4	667.7
Lawrence	AL	48.9	76.50	11.40	5.1	2.1	0	40.6	34339	43.10	3	22.00	12.80	35.10	10.00	79.40	80.10	191.40	17.10	11.30	0.20	10.90	29.10	1	14.00	3	0	8	0	10	0	690.68
Lee	AL	49.3	67.60	22.90	0	3.7	3.7	29.5	140247	47.70	3	10.10	10.10	31.50	6.60	57.00	50.20	133.50	12.90	12.10	0.18	20.00	26.20	1	10.50	75	2	209	6	319	19	607.54
Limestone	AL	50.6	77.10	13.00	0.7	5.8	1.2	38.4	82782	52.20	3	16.30	11.30	33.50	9.90	72.00	64.30	170.90	15.30	11.80	0.18	11.50	26.10	1	11.10	22	0	36	0	40	0	559.94
Lowndes	AL	46.8	24.20	74.30	0	0.6	0	40.6	11299	32.00	3	24.00	15.40	46.60	12.70	63.80	70.20	172.90	15.50	10.90	0.23	23.00	31.90	0	11.40	1	0	12	0	32	0	715.91
Macon	AL	45.8	15.40	81.40	0.2	1.6	0.1	36.3	21452	30.70	4	18.40	17.20	46.90	8.20	51.70	59.70	160.20	14.60	11.70	0.21	21.00	32.60	0	10.40	1	0	9	1	27	2	608.89
Madison	AL	49.1	65.10	23.90	0.5	4.7	2.6	37.3	334811	61.20	3	9.20	11.80	31.80	9.00	63.10	52.60	150.20	15.50	11.60	0.17	13.00	25.50	2	8.80	99	1	178	3	203	4	801.59
Marengo	AL	47.1	45.10	54.10	0	0.4	0	40.4	21027	34.80	4	16.80	16.10	41.20	11.60	63.30	70.50	187.80	14.50	10.60	0.21	16.20	32.40	1	10.10	4	0	15	1	35	2	976.88
Marion	AL	49.7	91.90	3.20	0.4	2.4	0.3	42.8	30776	36.40	4	19.30	14.90	37.40	11.40	72.80	74.50	181.90	16.10	10.50	0.19	11.30	30.60	2	11.40	9	0	39	3	65	5	742.29
Marshall	AL	49.3	81.70	2.10	0.4	13.2	0.6	38.2	93019	42.10	4	20.00	10.90	33.20	11.30	73.70	72.20	164.50	19.30	11.80	0.21	14.10	27.40	2	13.70	7	0	69	2	194	5	565.84
Mobile	AL	48	57.50	35.20	0.5	2.7	1.9	36.6	412992	45.20	3	13.70	13.50	37.10	7.80	73.80	63.10	172.60	13.40	10.80	0.19	17.90	29.90	4	12.40	52	1	358	11	714	37	1229.44
Monroe	AL	48.2	54.40	40.80	1.2	1.3	0.5	40.1	23068	36.60	4	17.00	14.70	39.60	12.90	62.50	58.10	165.20	16.20	10.40	0.23	14.10	31.10	1	12.30	1	0	6	1	9	1	1025.67
Montgomery	AL	47.6	35.10	57.10	0.1	3.3	2.4	34.9	229363	45.10	3	14.30	12.60	36.50	9.00	61.80	57.20	155.90	13.00	11.90	0.20	18.80	30.40	3	11.10	29	1	92	4	245	3	784.25
Morgan	AL	49.3	76.30	12.30	0.5	7.9	0.6	39	119490	46.80	3	17.50	11.70	31.50	10.40	68.80	63.40	165.60	15.90	11.60	0.19	13.30	26.70	1	11.20	20	0	36	0	51	0	579.34
Perry	AL	47	29.30	69.50	0	0.6	0.2	37.2	10591	25.20	4	20.00	17.60	45.50	12.50	52.50	78.80	187.00	17.70	10.70	0.26	21.70	32.30	0	11.30	0	0	3	0	9	0	719.66
Pickens	AL	47.7	54.10	40.40	0.1	4	0.1	41.9	19746	36.00	3	20.20	14.30	36.20	10.20	63.80	76.70	177.70	14.90	10.50	0.21	16.70	27.00	0	11.70	4	0	19	0	43	0	881.41
Pike	AL	47.7	56.30	37.90	0.6	0.8	2.2	31.4	32899	35.20	4	18.90	12.90	43.10	11.70	64.90	60.00	154.40	15.00	11.00	0.21	17.70	29.70	1	12.80	4	0	18	0	46	0	672.09
Randolph	AL	48.5	75.20	19.40	0.2	2.9	0.3	41.2	22913	40.30	4	21.40	12.60	37.30	11.80	66.80	63.30	146.50	16.00	11.00	0.19	17.70	30.40	1	12.00	2	0	22	3	59	3	580.55
Russell	AL	47.8	47.80	42.30	0.3	5.2	0.8	35.8	52947	38.60	3	17.10	12.60	40.40	11.50	56.20	56.90	144.20	13.80	12.10	0.22	17.40	29.10	1	10.80	1	0	20	0	48	0	641.14
Shelby	AL	49	78.50	11.70	0.2	5.7	1.9	36.9	195085	74.20	2	7.90	8.60	32.80	12.10	75.60	61.30	166.00	17.20	12.00	0.16	11.40	28.10	1	7.40	88	2	184	5	273	6	784.93
St. Clair	AL	50.1	86.20	9.20	0.2	2.3	0.7	38.6	83593	57.90	2	15.80	10.90	35.80	14.50	76.80	74.20	180.80	17.90	12.00	0.18	12.20	28.00	1	9.40	15	0	37	0	59	0	631.9
Sumter	AL	45.5	24.50	70.70	0.5	0.2	2.9	37.7	13763	26.80	4	17.30	18.00	43.30	10.30	60.50	61.10	183.80	14.30	10.40	0.22	23.30	31.50	0	12.90	1	0	18	0	44	0	903.89
Talladega	AL	48.7	63.10	32.10	0.2	2.2	0.5	39.3	82291	40.60	4	19.50	14.60	41.00	17.70	76.20	73.10	180.10	17.40	11.50	0.23	16.20	30.30	2	9.80	7	0	32	0	50	2	736.78
Tallapoosa	AL	48.5	68.90	27.10	0.4	2.3	0.3	42.4	41616	40.20	4	19.20	13.10	34.60	11.50	76.10	78.70	175.70	15.80	11.40	0.18	19.00	30.40	2	10.70	12	1	53	2	228	14	716.52
Tuscaloosa	AL	48.5	62.40	31.20	0.1	3.4	1.5	31.2	194656	47.50	3	11.80	12.70	34.10	8.80	77.00	72.70	203.90	18.00	11.30	0.18	17.50	28.00	1	9.20	29	0	91	0	158	1	1321.75
Walker	AL	49.2	89.30	6.00	0	2.3	0.4	39.7	67023	39.50	2	20.00	12.40	38.60	12.10	84.50	80.60	188.00	22.30	11.60	0.23	11.60	30.80	1	11.50	32	0	72	0	91	0	791.19
Washington	AL	48.7	65.10	24.60	7.5	0.4	0.9	41.2	17581	37.60	4	17.60	14.60	40.90	10.20	64.90	54.30	150.30	14.40	10.10	0.21	9.90	30.70	1	13.10	3	0	11	1	17	1	1080.21
Wilcox	AL	47.3	26.80	72.10	0	0.4	0	38.8	11670	24.20	4	20.90	16.70	44.90	11.50	50.50	54.90	155.80	15.30	10.40	0.22	17.80	32.30	1	10.50	3	0	18	0	49	1	888.5
Winston	AL	49.1	94.10	0.50	0.2	2.9	0.3	43.1	24484	38.60	4	22.80	14.30	38.90	11.30	82.80	95.30	226.10	18.50	11.00	0.20	11.30	29.00	1	12.90	2	0	4	0	10	0	612.98
Arkansas	AR	48.5	70.10	26.00	0	2.9	0	40.7	19019	39.70	4	17.40	13.10	33.10	9.90	59.20	57.70	138.80	12.20	10.00	0.20	8.00	30.30	2	8.90	1	0	2	0	2	0	988.77
Ashley	AR	48.5	68.00	25.50	0.2	5.2	0	40.3	21853	41.30	4	17.00	13.60	40.60	11.80	49.90	42.10	119.60	10.70	9.60	0.20	10.60	33.50	1	8.10	1	0	9	0	12	0	925.35
Baxter	AR	48.2	95.00	0.10	0.5	2.1	0.4	50.6	41513	40.10	4	12.70	12.70	37.30	13.00	60.10	44.70	139.50	13.70	9.70	0.16	12.20	24.40	1	8.50	1	0	4	0	5	0	554.28
Benton	AR	49.3	74.20	1.50	1.3	16.2	4.1	34.3	221339	64.10	3	12.50	9.20	31.90	11.80	65.30	44.00	130.70	18.70	10.40	0.17	11.60	24.30	3	10.00	38	0	47	0	66	0	847.36
Boone	AR	49	94.20	0.30	1	2.3	0.5	41.4	36903	39.90	4	14.80	11.80	37.30	15.60	65.30	53.30	129.90	15.60	9.40	0.20	12.10	25.90	1	8.50	1	0	3	0	3	0	590.23
Bradley	AR	48.5	55.80	29.10	0	14.7	0	40.3	11508	34.10	4	18.60	12.60	40.90	9.90	55.10	45.50	120.10	12.10	9.80	0.22	21.50	33.50	1	11.60	4	0	6	0	7	1	649.23
Calhoun	AR	50.7	72.60	21.80	0.1	3.9	0.4	43.4	5368	33.50	4	15.80	12.00	35.00	10.80	59.40	47.10	125.80	12.60	9.70	0.21	9.50	34.80	0	8.60	0	0	0	0	0	0	628.58
Carroll	AR	49.3	80.50	0.40	0.5	14.7	1.6	44	27446	37.10	4	14.30	10.30	32.80	8.40	42.80	28.60	77.40	10.40	9.40	0.18	16.80	26.90	2	14.00	0	0	2	0	2	0	630.09
Chicot	AR	49.1	39.10	54.10	0.3	5.1	0.4	41.8	11800	29.50	4	19.80	11.60	41.80	14.50	54.70	58.10	129.70	10.00	10.00	0.23	17.60	34.30	1	9.50	1	0	4	0	7	0	644.3
Clark	AR	47.7	69.00	23.80	0.3	4.6	0.6	33.5	22995	37.20	4	11.80	11.70	33.20	8.70	47.50	37.70	99.10	8.20	10.10	0.19	15.90	31.10	1	8.50	24	0	27	0	27	0	866.07
Clay	AR	48.9	95.70	0.60	0.4	1.9	0	43.2	16083	36.00	4	21.50	11.90	39.30	13.90	70.90	64.10	154.20	12.70	10.80	0.20	10.00	27.00	1	9.00	0	0	1	0	1	0	639.46
Cleburne	AR	49.2	94.80	0.50	0.7	2.4	0.8	46.8	25970	42.40	4	15.60	10.60	35.40	8.50	40.90	29.40	92.70	9.60	10.10	0.17	11.10	27.70	1	9.60	61	1	69	4	71	4	553.69
Cleveland	AR	49.3	84.60	11.00	0.3	1.7	0	40.2	8689	45.30	3	12.70	12.30	35.60	12.00	63.30	58.50	147.50	14.20	9.80	0.19	8.40	32.00	0	7.70	5	0	8	0	8	0	597.78
Columbia	AR	47.7	59.30	34.80	0.3	2.5	1.1	37	24552	35.30	4	15.20	12.70	33.90	11.50	60.20	60.70	159.30	13.80	9.80	0.20	13.20	33.40	1	9.00	1	0	3	0	5	0	766.05
Conway	AR	49.5	81.70	10.90	0.2	3.7	0	40.5	21273	41.90	4	14.80	13.50	37.00	11.10	55.60	41.80	109.20	10.40	10.20	0.19	15.30	30.40	1	8.80	1	1	4	1	5	1	552.25
Craighead	AR	48.8	77.30	13.30	0.1	4.8	1.2	33.2	96443	44.10	3	11.70	12.40	36.70	10.30	80.10	72.80	187.00	17.40	10.80	0.21	16.50	28.90	2	9.50	8	0	29	0	45	1	707.21
Crawford	AR	49.3	85.00	1.30	1.5	7.2	1.8	37.6	61948	42.90	3	14.10	11.60	35.90	17.30	75.20	77.00	173.00	15.10	10.30	0.19	13.60	27.20	1	9.80	1	0	3	0	4	0	593.09
Crittenden	AR	47.5	43.10	48.80	0.2	2.3	0.7	34.2	50902	37.60	2	18.60	15.20	41.00	11.70	66.70	76.60	180.80	15.70	10.10	0.23	20.20	33.80	0	7.30	17	0	86	2	145	5	609.76
Cross	AR	48.2	72.90	22.70	0	1.8	0	39.7	17870	41.00	4	19.60	12.40	37.10	11.80	57.30	50.70	131.70	14.60	10.20	0.20	13.90	30.60	1	8.50	1	0	6	0	8	0	616.38
Dallas	AR	49	53.20	40.00	0.4	3	1.8	42.7	8116	33.70	4	16.90	12.10	40.80	11.60	56.00	37.40	113.30	11.90	9.90	0.19	9.50	33.70	0	8.10	0	0	1	0	1	0	667.39
Desha	AR	46.9	45.70	47.40	0.1	5.7	0.1	38.7	13008	32.40	4	22.60	13.00	39.00	13.80	54.50	52.30	124.90	13.00	10.00	0.24	14.50	33.80	1	9.50	2	0	6	0	7	0	768.15
Drew	AR	48.5	66.90	28.70	0	3	0.1	36.9	18509	40.40	4	16.80	13.20	38.40	13.40	67.20	72.00	188.10	19.60	9.80	0.21	16.70	32.90	1	9.40	1	0	5	0	6	1	828.36
Faulkner	AR	49.1	80.60	11.30	0.3	4	1.4	31.5	113237	50.90	3	8.80	11.00	35.60	8.30	67.20	42.70	139.90	12.10	10.60	0.21	13.90	28.60	2	8.20	36	1	56	1	62	2	647.88
Franklin	AR	49.5	92.40	0.90	1.5	2.8	0.6	39.8	18125	40.10	4	19.10	11.60	32.40	15.60	67.70	59.10	147.40	12.60	9.80	0.21	11.60	29.80	1	9.60	0	0	1	0	1	0	608.86
Fulton	AR	49	95.50	0.30	0.8	1.3	0.1	47	12245	33.50	4	15.50	12.00	31.90	14.00	51.40	39.90	114.20	12.10	9.70	0.20	12.10	26.90	1	9.20	0	0	0	0	0	0	618.19
Garland	AR	48.5	82.50	8.10	0.7	5.3	0.5	44.4	96024	42.10	3	11.80	10.70	31.60	8.20	71.80	56.20	154.10	15.40	9.90	0.19	17.30	29.00	2	10.20	31	0	66	0	109	0	677.78
Grant	AR	49.7	93.00	2.80	0.2	2.4	0	39.5	17853	54.40	3	9.90	11.70	39.10	12.50	78.60	63.60	158.20	15.10	10.00	0.18	10.90	31.00	0	6.70	3	0	7	0	11	0	631.81
Greene	AR	49	93.80	1.00	0.3	2.7	0.3	37.9	42090	45.20	4	13.40	14.40	34.60	15.60	78.40	78.00	201.50	18.30	10.80	0.20	13.00	27.70	1	7.90	1	0	6	0	9	0	577.7
Hempstead	AR	48.2	55.10	29.40	0.2	12.4	0.4	37.7	22609	38.80	4	19.90	12.80	36.20	12.90	72.70	79.90	161.50	15.60	10.10	0.22	16.90	32.80	1	10.90	1	0	3	1	5	1	727.52
Hot Spring	AR	51.1	82.80	10.90	0.3	3.3	0.2	40.1	32923	46.30	4	14.40	11.40	35.00	10.50	81.60	65.30	160.60	14.80	10.20	0.20	12.10	30.10	1	7.80	1	0	8	0	8	0	615.2
Howard	AR	48.3	64.90	20.80	0.1	11.9	0.1	38.4	13789	36.20	4	18.70	13.40	37.10	13.00	53.80	51.70	115.10	10.60	10.00	0.22	14.40	28.30	1	12.00	1	0	6	0	14	0	588.55
Independence	AR	49	89.10	1.90	0.2	6	0.7	39	36647	42.50	4	14.90	11.60	34.50	15.80	77.30	91.80	178.60	15.40	10.20	0.20	14.90	32.20	1	9.40	3	0	5	0	8	0	763.95
Izard	AR	51.5	93.50	1.90	1	2.1	0.1	47.3	13696	37.00	4	17.10	12.40	35.60	13.10	53.50	57.90	120.20	12.90	9.80	0.20	14.90	29.20	1	11.40	0	0	1	0	2	0	580.58
Jackson	AR	49.6	77.20	16.90	0.1	2.7	0	40.5	17997	35.10	4	22.60	12.60	37.00	12.70	80.90	97.60	211.60	18.40	10.20	0.22	13.00	34.20	0	9.10	0	0	0	0	1	0	633.94
Jefferson	AR	49.2	39.50	56.30	0.2	1.9	0.7	37.4	77435	38.50	3	14.70	16.00	42.00	11.80	63.60	65.20	154.20	13.70	10.40	0.21	16.30	31.20	1	7.50	33	0	91	1	126	7	870.75
Johnson	AR	49.6	80.30	1.50	0.2	13.7	1.6	37.2	25540	37.20	4	20.50	11.80	36.40	13.70	67.10	52.00	145.60	11.10	9.80	0.21	16.00	29.00	1	12.10	1	0	12	0	22	0	659.8
Lafayette	AR	48.3	59.20	37.70	0.2	1.1	0.3	43.3	7645	32.30	4	19.30	13.40	41.20	11.50	62.60	69.30	163.30	14.80	9.70	0.20	12.70	31.90	0	10.10	0	0	2	0	4	0	528.27
Lawrence	AR	48.6	95.70	0.90	0.5	1.3	0	40.9	17415	39.00	4	16.00	11.40	32.30	13.90	65.20	59.50	143.90	16.60	10.40	0.19	11.60	32.00	1	8.30	1	0	9	1	26	1	587.61
Lee	AR	55.7	40.60	56.80	0.1	1.3	0.1	39.8	10424	26.90	4	30.00	12.70	39.10	14.30	72.90	70.50	170.70	16.20	10.10	0.25	17.00	32.70	0	8.80	0	0	2	0	3	1	602.62
Lincoln	AR	60.1	64.50	31.10	0.3	3.5	0	38	14134	35.40	3	19.70	13.90	34.90	11.60	61.40	61.20	135.00	14.00	10.00	0.22	13.80	31.80	0	10.60	6	0	10	0	258	0	561.52
Little River	AR	48.6	73.20	20.40	1.3	3.3	0	41.2	13171	43.60	3	14.90	12.70	37.90	13.80	62.60	73.50	147.50	17.30	10.10	0.21	10.20	32.40	0	8.80	0	0	0	0	0	0	532.25
Logan	AR	50.1	90.80	2.10	1	2.9	1.2	41.4	22353	39.40	4	16.20	12.50	39.00	15.60	66.80	54.10	130.90	11.80	9.90	0.20	10.20	29.20	2	8.70	0	0	1	0	3	0	708.12
Lonoke	AR	49.2	86.50	6.00	0.4	4.2	0.7	35.3	68356	56.20	3	11.50	12.70	40.50	10.30	70.80	59.30	153.30	13.20	10.70	0.19	12.00	28.80	0	7.60	1	0	26	0	26	0	770.73
Madison	AR	50.1	90.10	0.00	1	5.4	0.8	40.9	15717	39.10	3	20.40	11.40	35.70	13.30	69.70	60.80	124.20	14.50	9.20	0.21	12.80	27.90	0	13.00	0	0	1	0	1	0	834.26
Marion	AR	49.8	94.60	0.10	1	2.1	0.4	50.1	16653	34.00	4	13.80	12.00	34.20	13.60	70.40	55.70	147.10	14.80	9.40	0.20	15.90	25.60	0	9.60	0	0	0	0	1	0	597.01
Miller	AR	49.2	69.40	24.30	0.6	3	0.5	37.2	43462	38.40	3	14.90	10.40	37.00	12.50	73.00	77.50	161.30	16.40	10.10	0.21	14.90	30.20	0	8.40	0	0	20	0	30	0	625.58
Mississippi	AR	47.8	58.70	35.10	0	4	0.5	44.2	46480	35.80	4	17.70	13.90	42.20	13.60	72.30	77.50	185.00	16.00	10.70	0.24	17.30	31.70	1	8.60	0	0	6	0	9	0	900.57
Monroe	AR	49.9	54.30	40.70	0	2.5	0.4	46.8	8149	32.90	4	22.30	13.60	37.00	12.30	65.60	75.40	184.70	17.10	10.10	0.22	17.80	31.30	0	9.50	0	0	1	0	4	0	607.12
Montgomery	AR	48.4	90.90	0.20	1.7	4.1	1	34.9	9487	36.40	4	21.20	13.00	35.30	9.50	60.10	55.70	134.60	15.60	9.50	0.18	10.90	29.60	0	11.20	0	0	0	0	0	0	779.88
Nevada	AR	50.5	63.30	33.40	0	0.3	1.4	46	8997	37.60	4	14.20	12.50	35.30	13.00	70.10	77.50	152.30	17.10	10.00	0.21	12.40	32.90	0	8.30	1	0	1	0	1	0	617.84
Newton	AR	49	94.30	0.00	1.5	1.3	0.5	41.6	8330	33.10	4	18.90	11.10	32.30	14.60	62.10	45.90	120.70	13.30	8.90	0.19	16.70	27.10	0	10.00	1	0	1	0	2	0	820.9
Ouachita	AR	47.4	55.50	40.70	0.2	2.1	0	42.1	26120	36.00	4	14.80	12.40	35.90	9.10	53.40	45.40	117.60	12.00	9.90	0.23	15.50	36.10	1	7.30	0	0	5	0	5	0	732.78
Perry	AR	49.6	92.20	2.10	0.4	2.8	0	41.6	10445	43.80	3	16.60	11.50	35.40	8.30	58.90	45.20	129.10	12.30	10.00	0.19	9.60	30.40	0	9.80	1	0	2	0	3	0	551.4
Phillips	AR	46.6	34.50	62.70	0	1.7	0	36.9	21757	29.10	4	24.20	13.60	45.10	16.30	56.40	72.60	166.80	14.60	10.20	0.24	20.70	32.50	1	8.30	0	0	3	0	4	1	695.66
Pike	AR	49.6	87.50	2.70	0.4	6.5	0.7	40.2	11291	34.80	4	16.70	11.40	35.30	9.90	69.80	59.30	151.40	16.40	9.80	0.20	13.00	31.20	0	12.80	1	0	2	0	2	0	600.62
Poinsett	AR	48.6	87.30	5.50	0.1	2.8	0	39.8	24583	36.10	3	20.50	13.80	37.10	11.30	89.80	93.70	214.60	18.20	10.50	0.22	15.70	29.40	0	9.40	5	0	7	0	10	0	758.39
Polk	AR	49.2	88.00	0.50	1	6.4	0.4	43.1	20662	32.90	4	14.80	10.80	35.20	14.10	64.50	63.30	148.90	12.40	9.40	0.20	15.90	31.60	0	12.10	1	0	6	0	7	0	857.68
Pope	AR	49.6	84.70	2.90	0.3	8.5	1	35.1	61754	42.90	4	16.00	11.20	36.00	26.00	69.90	66.30	150.00	11.90	10.20	0.19	14.40	28.10	0	9.90	5	0	23	0	35	0	812.55
Prairie	AR	49.5	84.90	13.30	0.4	0.5	0	44.5	8715	40.30	4	17.20	12.20	38.80	10.40	68.50	56.30	153.10	13.80	10.20	0.19	12.20	31.70	0	10.70	0	0	2	0	2	0	647.96
Pulaski	AR	48.1	53.10	35.80	0.1	6	2.1	36	382748	48.00	3	9.60	12.10	32.70	7.50	61.20	51.90	144.40	12.40	10.80	0.18	15.70	30.90	6	7.90	102	2	225	8	390	12	759.76
Randolph	AR	49	95.00	0.90	0.5	1.8	0	41.9	17969	38.60	4	17.50	13.40	36.30	14.30	64.80	59.70	132.90	14.40	10.20	0.20	12.90	27.80	1	9.10	1	0	7	0	14	0	652.19
Saline	AR	49.4	85.80	6.30	0.2	4.4	1.2	38.8	107118	63.60	3	9.90	13.30	34.90	11.50	76.30	61.00	154.10	15.30	10.60	0.16	10.00	30.30	1	6.40	10	0	31	1	45	1	723.6
Scott	AR	50.4	84.40	0.20	1.3	7.5	3.5	39.8	11233	34.20	4	22.00	12.90	37.90	13.50	54.50	49.00	121.20	13.80	9.40	0.20	13.50	30.00	1	11.10	0	0	1	0	1	0	892.32
Searcy	AR	49.8	93.40	0.10	1	2.2	1.3	46.8	8195	29.70	4	16.50	10.90	35.90	14.10	52.20	46.30	118.60	12.90	9.30	0.20	12.40	27.20	0	10.00	2	0	6	0	6	0	666.09
Sebastian	AR	49	70.40	6.60	1.1	13.7	4.3	36.7	125744	42.60	3	17.40	11.50	33.60	15.10	73.30	64.60	164.80	15.30	10.60	0.22	15.90	29.50	2	11.90	7	0	9	0	11	0	531.91
Sevier	AR	49.6	58.30	4.80	1.6	32.8	0.6	33.7	17058	38.70	4	28.20	12.60	35.10	12.70	60.00	64.50	138.80	15.30	9.90	0.20	15.30	32.40	1	18.80	1	0	6	0	10	0	565.13
Sharp	AR	49.4	93.80	0.40	0.4	2.1	0.4	47	17264	32.40	4	17.20	12.90	40.90	15.40	70.40	77.30	148.10	14.50	10.00	0.21	14.50	28.70	0	10.20	0	0	2	0	2	0	604.44
St. Francis	AR	54.5	40.30	55.30	0.2	2.6	0.5	37.2	28258	39.70	4	21.30	16.60	46.90	12.00	64.60	65.20	168.60	15.60	10.20	0.24	16.70	31.20	1	9.20	1	0	31	0	65	0	634.77
Stone	AR	49.4	94.90	0.00	0.6	1.8	0	47.7	12394	32.00	4	23.20	13.00	37.60	13.00	52.00	44.60	99.60	10.40	9.60	0.20	12.60	33.40	1	11.20	5	0	7	0	7	0	606.4
Union	AR	48.7	61.00	32.60	0.8	3.7	0.5	40.1	41639	41.50	4	16.10	11.70	41.10	10.60	63.00	55.70	145.80	14.20	9.80	0.20	16.00	34.00	1	8.60	8	0	16	0	26	0	1039.21
Van Buren	AR	49.9	93.60	0.30	0.5	2.9	0.1	46.6	17295	38.20	4	15.20	11.00	39.40	8.60	37.80	24.20	80.60	9.90	9.80	0.19	13.90	29.70	1	10.60	19	0	26	1	26	2	708.14
Washington	AR	50	71.90	3.40	0.7	16.4	4.4	30.7	203065	46.40	3	15.80	10.60	31.00	12.70	69.70	56.90	122.90	12.90	9.90	0.19	18.70	25.50	2	12.30	19	0	37	0	59	0	941.97
White	AR	49	88.40	3.90	0.2	4.2	0.7	36	77076	44.30	4	15.40	12.00	35.90	10.40	91.80	71.20	199.90	17.50	10.50	0.19	15.30	31.70	1	8.60	10	0	27	0	29	1	1035.08
Woodruff	AR	47.5	69.20	27.40	0	0.4	1.5	43.3	7260	30.40	4	22.90	13.20	38.30	11.00	73.60	86.80	187.60	16.70	10.10	0.21	15.40	32.10	0	10.80	1	0	1	0	1	0	586.79
Yell	AR	49.9	75.50	1.90	0.7	19.7	1.4	37.8	22185	38.70	4	21.10	11.30	41.10	19.20	80.60	119.10	205.70	14.10	10.10	0.21	16.90	30.70	2	12.90	0	0	1	0	2	0	929.98
Apache	AZ	49.9	18.40	0.40	72.7	6.1	0.4	32.4	71518	34.00	4	21.40	14.20	34.60	14.10	32.60	39.00	120.00	9.00	5.70	0.22	35.00	46.20	0	19.50	16	0	55	0	226	5	11197.52
Cochise	AZ	51	55.60	3.50	0.8	34.9	2.1	39.7	131346	45.20	3	12.90	8.70	27.40	15.60	48.90	35.30	110.40	8.60	7.50	0.15	16.50	29.10	3	10.50	4	0	11	0	29	0	6165.69
Coconino	AZ	49.6	54.20	1.20	25.7	13.8	1.9	31	134421	53.60	3	10.30	7.80	23.60	6.30	36.40	25.50	93.80	8.70	5.60	0.16	26.90	31.40	1	13.80	81	2	214	15	342	31	18618.89
Gila	AZ	49.7	62.70	0.40	15.6	18.6	0.8	47.9	53597	40.70	4	15.00	10.00	33.10	13.10	48.90	38.80	116.00	11.10	5.80	0.18	17.00	31.40	1	14.40	1	0	3	0	9	0	4757.93
Graham	AZ	53.7	51.10	1.80	12.5	32.5	0.8	31.6	37220	46.70	4	14.20	10.80	35.00	10.40	37.30	28.10	97.80	8.80	6.00	0.18	16.40	29.70	1	10.20	2	0	2	0	2	0	4622.6
Greenlee	AZ	52.1	47.50	1.90	3.5	46.4	0.3	34.8	8437	61.10	4	10.30	10.90	29.60	12.10	42.10	34.10	101.80	8.40	5.70	0.14	14.40	34.20	0	8.40	1	0	1	0	2	0	1843.13
La Paz	AZ	51.5	58.70	0.80	11	26.2	0.9	53.9	20489	34.30	4	22.80	10.20	30.60	12.10	47.50	32.30	97.70	12.30	5.70	0.16	14.00	27.60	0	19.60	2	0	4	0	6	1	4499.63
Maricopa	AZ	49.5	56.30	5.00	1.5	30.6	4	34.6	3817117	58.70	1	12.90	8.50	26.60	8.60	60.10	34.40	123.20	11.10	10.60	0.14	19.30	26.30	15	11.70	788	5	1741	39	2738	83	9200.14
Mohave	AZ	50	78.00	0.90	2	15.9	1.2	47.6	200186	42.00	3	15.30	10.10	33.20	13.90	67.00	56.40	142.40	14.40	5.10	0.19	17.60	26.70	1	12.10	7	0	28	0	59	3	13311.08
Navajo	AZ	50	41.60	0.70	43.2	11.1	0.7	34.7	107449	37.40	4	17.40	12.60	33.40	12.20	37.90	32.60	106.50	9.40	5.70	0.21	26.20	34.30	3	13.90	91	0	287	1	485	11	9950.42
Pima	AZ	49.1	52.60	3.10	2.4	36.5	2.7	37.7	980263	47.60	3	11.80	7.60	25.20	8.80	49.90	30.80	107.90	8.60	7.90	0.15	20.20	26.30	5	11.00	202	4	543	16	963	65	9187.04
Pinal	AZ	52.5	57.40	4.20	4.2	29.6	1.9	35.3	375770	52.60	2	14.80	10.90	33.80	10.00	62.30	40.90	134.60	12.30	11.70	0.16	16.60	26.50	3	11.30	62	0	138	0	268	7	5365.61
Santa Cruz	AZ	47.6	15.00	0.20	0.2	83.3	0.7	35.6	47420	39.10	4	24.60	7.80	23.20	7.60	34.00	23.00	82.90	8.60	7.60	0.15	21.40	27.60	1	14.90	2	0	7	0	23	0	1236.92
Yavapai	AZ	49	80.80	0.50	1.4	14.2	0.9	49.2	211033	49.80	3	9.80	7.30	24.20	8.70	43.60	26.80	92.40	10.70	5.10	0.17	19.10	25.20	3	12.80	21	0	62	0	72	1	8123.5
Yuma	AZ	50.1	31.80	1.70	0.9	62.8	1.2	33.8	195751	43.00	3	28.40	12.50	33.80	12.30	59.50	40.80	130.60	16.20	8.00	0.13	19.70	32.40	1	15.10	9	0	16	0	32	1	5513.99
Alameda	CA	49	32.20	10.70	0.3	22.5	29.5	36.6	1510271	89.50	1	12.50	8.10	18.90	7.60	49.40	41.10	115.30	10.80	10.40	0.10	24.30	22.30	7	5.30	313	7	766	20	1241	43	739.02
Alpine	CA	51.6	64.50	1.40	20.6	9.7	0.6	46.7	1175	57.50	4	10.20	7.70	22.40	8.80	48.60	29.00	93.90	11.30	5.60	0.14	25.30	.	0	7.10	0	0	1	0	1	0	738.33
Amador	CA	54.5	79.20	2.00	0.7	13.2	1.7	48.2	38091	59.80	4	10.30	8.00	23.40	12.00	55.80	47.80	124.00	12.20	8.90	0.11	21.20	22.80	1	6.00	2	0	7	0	7	0	594.58
Butte	CA	49.5	72.90	1.40	0.7	15.7	4.5	37.2	220000	45.10	3	11.20	7.70	25.20	11.60	75.50	54.40	157.40	14.10	8.90	0.14	23.10	27.00	2	7.10	8	0	13	0	16	0	1636.46
Calaveras	CA	50.1	81.90	0.50	0.8	11.4	1.6	49.2	45578	58.00	4	10.00	7.80	23.50	9.50	40.80	30.50	82.60	9.50	9.00	0.11	20.30	25.60	1	6.30	3	0	8	0	12	0	1020.01
Colusa	CA	51.4	36.30	0.80	1	58.3	1.6	33.5	21419	54.90	4	30.60	8.40	27.60	12.20	52.40	43.90	115.90	11.50	8.70	0.12	19.70	27.90	0	10.70	1	0	3	0	3	0	1150.73
Contra Costa	CA	48.8	44.90	8.20	0.2	25.2	16.2	38.5	1049025	90.90	2	10.90	7.90	24.80	7.90	55.60	44.30	113.90	11.20	11.60	0.10	22.30	22.30	5	5.90	212	3	511	9	749	22	715.94
Del Norte	CA	55.6	62.70	1.70	7.1	19.2	2.7	39.1	28610	39.50	4	18.40	7.50	24.40	17.10	64.60	66.00	123.20	11.60	8.50	0.15	25.00	24.80	1	7.70	0	0	2	0	2	0	1006.37
El Dorado	CA	50	78.40	0.80	0.5	12.5	4.3	43.6	181058	75.10	2	7.10	5.90	19.10	10.20	56.30	39.40	111.20	11.70	9.30	0.11	21.50	22.70	2	5.40	15	0	30	0	38	0	1707.88
Fresno	CA	50	30.20	4.60	0.4	52.4	10	30.6	930450	48.30	3	25.30	9.80	28.50	8.20	48.50	46.70	123.20	11.30	15.30	0.13	28.60	28.20	2	9.40	53	0	173	3	351	7	5957.99
Glenn	CA	50.5	52.40	0.70	1.6	40.8	2.9	35.3	28122	46.10	4	27.50	7.30	25.20	7.20	61.70	35.70	129.10	12.30	9.10	0.13	21.20	26.20	0	9.90	2	0	3	0	4	0	1313.95
Humboldt	CA	50.2	74.80	1.00	4.5	11	3.1	37.1	134623	43.20	4	9.50	8.00	26.60	13.30	52.40	37.90	102.40	11.90	8.80	0.14	25.50	25.00	3	8.30	21	0	50	0	52	0	3567.99
Imperial	CA	51.4	11.30	2.20	0.6	83.4	1.3	31.9	174528	43.30	3	31.60	7.70	27.30	13.90	45.10	43.10	126.80	11.20	13.50	0.13	27.90	36.10	1	8.30	33	0	79	3	175	4	4176.6
Inyo	CA	50.4	63.50	0.90	10.7	21.4	1.6	45.6	18546	53.40	4	11.40	7.70	23.90	8.40	28.50	22.40	59.80	8.70	7.30	0.12	20.30	28.90	0	8.60	8	0	12	0	18	0	10180.88
Kern	CA	51.6	35.30	5.10	0.4	52.2	4.6	30.7	839631	49.80	3	26.20	8.90	30.40	11.30	51.70	49.10	129.00	10.10	19.70	0.15	25.90	31.00	3	8.10	83	1	337	3	671	3	8131.92
Kings	CA	56.4	33.10	5.90	0.7	53.7	3.8	31.1	152982	51.30	3	27.10	8.50	24.10	14.40	50.30	60.50	148.70	12.60	16.70	0.14	25.30	31.30	0	8.30	3	0	8	0	32	1	1389.42
Lake	CA	50.2	71.70	2.10	3.1	19.4	1.4	45	64665	40.80	4	15.30	7.70	23.20	9.30	42.50	34.10	81.90	10.50	6.90	0.14	27.30	28.50	1	8.70	0	0	4	0	6	0	1256.46
Lassen	CA	64.2	66.10	8.60	2.9	18.5	2.1	37.1	34895	49.80	4	17.70	8.10	25.50	9.70	42.10	29.60	84.10	10.20	7.40	0.14	17.80	26.60	1	4.90	0	0	0	0	0	0	4541.18
Los Angeles	CA	49.3	26.40	7.90	0.1	48.4	14.5	34.8	9818605	61.30	1	21.80	8.50	21.20	10.40	56.90	50.00	144.50	10.50	14.20	0.11	34.40	28.10	46	10.70	3019	54	8443	242	15153	663	4057.88
Madera	CA	48.2	35.00	3.00	1	56.8	2	33	150865	49.50	3	28.40	8.10	26.10	11.30	51.40	49.10	123.80	10.80	14.00	0.13	26.40	26.90	1	9.70	21	1	30	2	36	2	2137.07
Marin	CA	49.2	71.40	2.00	0.1	15.8	5.7	44.5	252409	103.50	2	6.80	5.30	17.40	6.90	48.30	26.60	86.80	8.90	10.30	0.10	24.30	21.30	2	5.30	99	4	154	10	199	10	520.31
Mariposa	CA	50.8	81.00	1.20	2.3	10.5	1.2	49.2	18251	51.20	4	9.90	7.00	24.00	10.10	46.50	37.40	97.10	11.30	9.20	0.12	19.10	28.40	1	7.80	0	0	0	0	0	0	1448.82
Mendocino	CA	50.1	65.90	0.60	3.2	24.4	1.9	41.5	87841	45.20	4	13.10	6.60	26.90	8.10	37.10	26.00	75.50	9.40	8.80	0.13	27.60	27.10	3	9.90	4	0	4	0	5	0	3506.34
Merced	CA	50.3	28.80	2.90	0.2	58.2	7.4	29.6	255793	47.40	3	31.10	9.20	25.80	11.40	57.30	64.10	147.60	11.50	12.00	0.14	26.00	33.80	2	8.40	10	0	52	3	92	3	1934.97
Modoc	CA	50.4	78.00	0.70	4	14.6	1.1	46.1	9686	42.90	4	14.50	7.80	22.30	8.60	34.40	23.10	76.90	8.90	6.60	0.14	17.20	26.60	0	9.90	0	0	0	0	0	0	3917.77
Mono	CA	53.1	66.00	0.30	2.2	27.1	1.9	37.2	14202	56.60	4	15.30	6.80	22.90	6.90	25.20	16.20	48.90	5.90	6.10	0.12	20.60	27.50	1	10.30	13	0	20	1	24	1	3048.98
Monterey	CA	51.4	30.60	2.40	0.2	57.9	6	32.9	415057	63.00	3	28.80	7.20	25.30	6.60	50.80	33.90	106.50	10.70	6.70	0.12	30.70	28.10	3	11.00	40	1	71	3	148	4	3280.6
Napa	CA	49.9	53.10	2.00	0.2	33.7	7.9	39.7	136484	73.10	3	15.30	7.00	21.10	7.40	53.70	41.10	114.90	10.00	10.60	0.10	24.00	22.10	2	7.20	14	0	32	2	48	2	748.36
Nevada	CA	49.4	85.30	0.50	0.6	9.2	1.1	47.6	98764	60.50	4	6.50	6.30	19.60	9.40	45.90	32.50	91.00	10.50	8.10	0.12	22.70	24.80	1	6.90	21	0	34	1	38	1	957.77
Orange	CA	49.5	41.30	1.50	0.2	34.1	19.7	36.2	3010232	81.60	1	15.30	7.60	19.20	7.30	53.00	35.40	114.20	9.20	10.60	0.09	28.10	25.60	11	8.20	502	7	1138	17	1691	33	790.57
Placer	CA	48.8	73.80	1.40	0.3	13.6	6.9	40.3	348432	85.30	2	5.50	6.10	19.60	8.40	50.80	32.90	104.40	11.10	10.50	0.10	19.90	21.20	2	4.50	57	2	123	4	133	8	1407.01
Plumas	CA	50	83.50	0.80	1.8	8.5	1	49.6	20007	53.60	4	6.40	7.30	22.40	9.60	35.70	23.60	75.10	10.00	9.90	0.11	20.90	26.90	1	7.00	0	0	3	0	4	0	2553.04
Riverside	CA	49.8	36.50	5.90	0.4	47.9	6.3	33.7	2189641	60.00	1	18.90	8.00	25.60	9.90	53.80	42.60	119.40	10.70	14.80	0.12	26.90	27.00	13	9.80	371	13	1350	39	2847	85	7206.48
Sacramento	CA	49	45.70	9.50	0.3	22.7	16.1	34.8	1418788	59.70	1	13.00	8.80	26.70	12.80	53.30	50.60	123.40	11.60	9.10	0.12	23.70	23.50	8	5.80	224	7	653	24	954	35	964.64
San Benito	CA	50	35.50	0.70	0.3	58.9	2.8	34.3	55269	73.30	2	20.90	7.80	24.70	9.30	48.90	44.60	116.80	10.20	6.20	0.11	27.10	29.10	1	7.40	17	1	34	2	44	2	1388.71
San Bernardino	CA	49.7	29.80	7.90	0.3	52.2	7	31.7	2035210	56.20	2	20.80	8.90	26.00	12.10	56.70	58.50	139.20	11.40	14.90	0.13	28.00	28.30	10	9.10	125	4	729	24	1489	67	20056.94
San Diego	CA	50.2	46.20	4.70	0.3	33.3	11.8	34.6	3095313	70.70	1	13.30	7.30	20.30	7.00	51.30	41.50	106.80	9.30	10.40	0.11	25.60	25.70	13	8.10	603	7	1628	40	2325	72	4206.63
San Francisco	CA	50.7	40.80	5.00	0.1	15.2	34.2	38.5	805235	101.90	1	12.10	8.00	18.60	5.90	46.10	37.70	104.70	9.10	9.80	0.10	26.70	21.80	5	4.70	397	6	797	13	1231	20	46.87
San Joaquin	CA	49.8	33.10	6.60	0.2	40.8	15.2	32.7	685306	59.00	3	21.60	8.90	29.50	10.30	55.10	49.10	134.90	11.90	11.90	0.12	26.90	25.80	2	7.30	136	6	253	14	449	18	1391.32
San Luis Obispo	CA	51.2	69.30	1.70	0.4	22.1	3.6	39.4	269637	69.50	3	9.50	6.10	23.20	5.80	39.10	25.40	86.10	9.60	10.50	0.11	23.70	24.60	3	7.00	80	0	104	1	134	1	3298.57
San Mateo	CA	49.2	39.90	2.20	0.1	24.8	28.5	39.3	718451	107.10	2	11.10	7.70	20.80	5.30	43.90	33.80	86.30	8.90	9.20	0.09	24.00	21.40	3	5.20	309	10	638	21	935	28	448.41
Santa Barbara	CA	50.2	45.30	1.60	0.2	44.8	5.3	33.6	423895	66.40	3	19.60	7.30	20.90	5.30	44.30	28.80	91.00	9.10	10.20	0.11	29.80	27.60	3	10.30	88	0	243	2	416	4	2735.09
Santa Clara	CA	50.2	32.50	2.30	0.1	26	35.2	36.2	1781642	110.80	1	12.40	7.80	19.60	6.10	43.20	32.70	94.80	7.80	8.90	0.08	23.70	21.80	7	5.10	890	30	1442	47	1922	83	1290.1
Santa Cruz	CA	49.9	57.80	0.80	0.1	33.3	4.4	36.9	262382	75.90	3	13.60	6.90	17.00	7.20	46.50	33.60	91.70	9.00	7.50	0.11	27.30	27.40	1	7.10	45	1	80	1	108	2	445.17
Shasta	CA	49.2	80.40	1.00	2.1	9.6	2.9	41.8	177223	46.70	3	9.30	7.30	22.10	9.90	57.80	48.80	121.60	13.20	8.40	0.14	22.20	27.30	2	6.70	6	1	24	3	26	3	3775.4
Sierra	CA	50.8	86.90	0.10	0.9	10	0	50.9	3240	48.10	4	7.10	6.60	21.80	8.80	44.70	26.40	74.10	9.20	6.70	0.12	15.90	25.90	0	7.10	0	0	5	0	0	0	953.21
Siskiyou	CA	49.9	77.10	1.50	2.8	11.9	1.8	47	44900	40.90	4	10.70	7.40	24.40	7.60	24.40	17.80	50.00	6.10	9.60	0.14	23.30	24.30	1	8.10	3	0	0	0	5	0	6277.89
Solano	CA	49.9	38.90	13.70	0.2	25.7	15.6	36.9	413344	73.20	3	12.40	10.00	27.00	8.50	50.20	44.30	117.00	10.40	11.00	0.12	22.50	23.00	3	6.10	43	0	115	2	180	2	821.76
Sonoma	CA	49.2	63.80	1.30	0.5	26.3	4.1	39.9	483878	73.50	3	12.30	6.30	19.40	7.70	48.60	34.50	93.00	9.20	10.10	0.10	24.50	21.20	5	7.50	73	1	142	1	182	2	1575.85
Stanislaus	CA	49.5	43.30	2.50	0.4	44.9	5.9	32.9	514453	54.10	3	22.20	9.50	31.00	10.60	65.10	55.80	147.20	13.80	12.30	0.13	26.50	27.20	3	6.80	33	0	103	0	232	4	1494.83
Sutter	CA	49.6	47.30	1.80	0.6	30.2	15.5	34.5	94737	51.30	3	21.30	7.90	26.70	11.60	65.80	51.10	140.30	13.10	9.40	0.12	23.50	28.00	0	9.40	9	0	37	2	26	2	602.41
Tehama	CA	49.8	69.20	0.50	1.5	24.2	1.4	39.5	63463	40.60	4	16.00	7.60	24.50	9.60	52.50	40.50	113.20	11.90	8.70	0.14	20.40	26.80	0	7.70	0	0	1	0	1	1	2949.71
Trinity	CA	51.6	82.80	0.70	4.2	7.1	1.9	49.3	13786	38.70	4	10.20	7.30	23.90	8.20	48.90	35.60	95.50	11.20	7.80	0.15	21.00	26.10	0	9.10	0	0	0	0	0	0	3179.25
Tulare	CA	50.1	29.50	1.30	0.6	63.6	3.3	29.6	442179	45.80	3	31.40	8.50	33.40	11.50	51.70	56.80	138.00	13.30	17.80	0.14	27.80	31.60	3	9.90	43	1	203	11	422	18	4824.21
Tuolumne	CA	52.8	80.80	1.70	1.3	11.8	1.3	47.3	55365	50.40	4	9.30	6.80	23.20	7.60	51.90	39.40	104.20	11.40	8.90	0.11	21.10	26.90	1	6.00	2	0	1	0	2	0	2220.88
Ventura	CA	49.7	46.10	1.50	0.2	42.2	7.1	36.2	823318	79.50	3	16.00	7.10	20.60	8.60	57.50	41.40	122.30	9.90	11.20	0.11	24.60	26.70	2	9.70	126	4	298	10	428	13	1843.13
Yolo	CA	48.8	47.50	2.20	0.2	31.4	13.9	30.4	200849	63.60	2	13.90	7.20	23.00	11.00	44.80	37.50	101.90	11.10	9.80	0.11	25.00	24.20	2	6.70	24	1	71	3	142	10	1014.69
Yuba	CA	50.4	56.20	3.20	0.9	27.4	6.6	32.1	72155	46.10	3	17.90	8.00	27.90	13.00	69.50	60.90	150.30	15.20	9.60	0.14	24.60	27.30	1	7.10	6	0	15	0	16	1	631.84
Adams	CO	50.3	51.00	3.00	0.4	39.3	3.9	32.4	441603	65.40	2	17.40	7.80	26.60	9.70	55.50	40.30	122.80	9.80	9.20	0.16	19.00	25.30	3	12.00	181	2	475	14	996	46	1167.65
Alamosa	CO	50.1	48.60	1.60	1.2	45.8	1.1	32.9	15445	37.10	4	16.90	6.20	19.90	11.80	40.70	31.10	95.70	7.60	4.60	0.17	16.80	28.20	1	12.70	1	0	5	0	9	2	722.64
Arapahoe	CO	49	61.30	10.10	0.3	18.8	5.8	35.7	572003	70.90	2	7.70	6.60	21.70	5.90	56.90	36.00	120.70	9.10	8.10	0.13	17.60	24.80	3	8.50	333	6	877	19	1649	80	798.1
Archuleta	CO	50.5	76.70	1.00	2.1	18.3	0.7	48.4	12084	52.00	4	9.50	4.80	19.30	6.60	29.00	16.50	53.80	7.50	4.40	0.13	18.60	28.60	0	13.70	1	0	6	0	7	0	1350.18
Baca	CO	49.6	85.70	1.40	1	10.4	0	47.4	3788	34.10	4	14.50	6.30	22.40	7.80	44.00	27.60	84.20	9.50	5.60	0.15	13.10	27.90	1	14.40	3	0	9	0	10	0	2554.97
Bent	CO	65.7	60.70	6.00	0.4	31.9	0.4	39.8	6499	34.00	4	15.10	6.40	25.50	8.70	41.10	44.70	115.50	9.90	5.40	0.18	18.40	27.80	0	12.50	0	0	0	0	0	0	1512.86
Boulder	CO	50.2	78.10	0.70	0.2	13.7	4.5	35.8	294567	74.80	3	5.40	4.10	14.80	5.50	50.20	29.90	91.20	7.90	7.70	0.11	20.10	23.30	4	7.20	107	2	217	3	390	18	726.29
Broomfield	CO	49.6	77.60	1.00	0.3	12	6.4	36.4	55889	86.90	2	4.20	5.90	18.60	7.20	49.80	29.70	95.40	8.80	8.50	0.12	13.80	23.10	1	5.10	20	1	61	2	106	2	33.03
Chaffee	CO	53.1	85.30	1.50	0.4	10	0.7	47.4	17809	49.90	4	8.40	5.20	16.70	5.20	18.90	10.00	39.70	5.60	4.20	0.13	14.00	26.10	1	8.90	17	1	26	2	38	4	1013.4
Cheyenne	CO	49.6	80.00	0.00	0	14.9	3.1	42.7	1836	50.60	4	9.70	5.50	22.50	7.10	37.20	24.10	71.70	8.50	5.80	0.14	7.00	.	1	13.40	0	0	0	0	0	0	1778.28
Clear Creek	CO	52.1	89.80	0.80	0.1	6.1	1	46.6	9088	68.70	2	2.10	6.00	19.60	6.50	46.90	33.00	87.10	8.50	4.60	0.12	10.70	23.80	0	6.20	4	0	10	0	11	0	395.23
Conejos	CO	49.6	43.90	0.30	1.4	53.4	0.1	38.2	8256	34.40	4	15.00	5.80	23.50	10.30	31.80	25.00	80.00	7.20	4.40	0.16	16.00	28.70	1	9.20	0	0	0	0	0	0	1287.39
Costilla	CO	51.7	32.00	0.30	0	63.7	1.4	49	3524	27.20	4	22.20	6.30	21.60	11.00	34.10	30.20	104.50	8.50	4.20	0.17	18.30	28.40	0	14.70	3	0	3	0	3	0	1226.95
Crowley	CO	72.1	62.30	4.20	1	30.7	0.3	38.9	5823	35.90	4	15.10	6.30	22.80	7.20	53.00	41.00	133.50	11.40	5.40	0.19	15.30	25.60	0	8.30	1	1	1	1	2	1	787.42
Custer	CO	51.6	89.70	2.40	0.9	4.5	0	53.3	4255	52.00	4	6.30	4.90	22.50	7.00	44.40	28.80	88.50	9.20	4.20	0.14	28.00	24.60	0	12.10	0	0	2	0	2	0	738.63
Delta	CO	50.4	81.60	0.60	0.9	14.9	0.8	45.6	30952	41.80	4	11.10	5.90	23.10	8.10	35.40	21.90	75.50	7.80	5.30	0.15	19.40	24.30	1	10.30	1	0	6	1	25	1	1142.05
Denver	CO	50	53.60	9.10	0.5	30.5	3.6	33.7	600158	61.00	1	13.30	5.60	16.30	6.60	49.30	35.60	110.70	8.90	8.20	0.15	20.00	26.90	5	10.30	539	7	1031	33	2004	91	153
Dolores	CO	51.5	91.30	0.00	0.8	4.5	0	44.7	2064	46.80	4	9.10	5.40	18.30	9.10	28.80	15.10	54.80	7.00	4.40	0.15	18.40	27.00	0	10.90	0	0	0	0	0	0	1067.05
Douglas	CO	49.5	83.30	1.00	0.1	8.3	4.4	36.6	285465	112.40	2	2.10	4.60	18.30	6.00	56.40	31.80	119.70	9.40	7.00	0.11	10.80	24.40	3	3.70	141	0	270	8	384	17	840.25
Eagle	CO	53.3	67.30	0.70	0.3	29.5	0.9	34	52197	79.60	4	10.10	3.60	13.70	5.80	44.80	22.90	82.90	5.80	4.20	0.13	19.30	27.80	1	12.90	227	4	394	5	487	7	1684.53
El Paso	CO	49.8	69.90	5.70	0.3	16.4	3	34.1	622263	63.60	3	6.30	6.90	22.50	6.00	45.80	30.50	109.90	11.60	6.10	0.14	16.20	25.20	3	7.10	286	13	534	30	744	53	2126.8
Elbert	CO	50	89.30	0.60	0.5	6.5	0.6	43.8	23086	86.70	2	3.70	4.90	23.20	5.90	49.10	34.00	111.60	10.30	6.20	0.13	16.50	24.80	0	7.40	5	0	10	1	24	1	1850.85
Fremont	CO	57.7	79.40	4.50	0.9	12.9	0.7	43.6	46824	46.40	4	10.20	7.40	24.90	6.60	36.70	28.30	90.10	7.60	5.00	0.16	15.30	25.60	1	8.60	2	0	5	0	11	0	1533.07
Garfield	CO	51.6	68.60	0.30	0.4	28	0.7	34.5	56389	69.20	4	12.50	4.90	21.40	6.10	35.50	21.50	79.20	9.20	5.10	0.14	22.60	27.30	2	15.30	33	1	50	1	71	2	2947.56
Gilpin	CO	53	86.10	0.50	1.2	9.2	0.2	45.6	5441	65.50	2	2.00	5.40	20.60	6.00	50.00	32.90	91.00	7.60	4.60	0.13	24.30	23.70	0	4.60	0	0	1	0	1	0	149.9
Grand	CO	53.4	86.80	0.30	0	8	2.6	41.2	14843	63.90	4	4.60	4.90	15.90	6.80	41.60	21.30	72.70	6.50	4.10	0.14	15.00	22.90	1	9.60	4	0	4	0	5	0	1846.33
Gunnison	CO	54.2	87.40	0.20	0.7	9.1	0.6	34.3	15324	53.80	4	4.30	4.60	15.80	8.10	28.00	15.90	49.80	4.20	4.20	0.15	19.20	24.00	1	10.40	82	1	99	1	121	3	3239.1
Hinsdale	CO	52.6	90.80	0.00	1.5	5.9	0	47.1	843	51.70	4	7.20	5.10	19.20	5.60	29.40	14.70	64.50	6.30	3.80	0.13	14.00	.	0	11.80	1	0	1	0	3	0	1117.25
Huerfano	CO	49.6	64.10	0.10	0.3	34.7	0	51.8	6711	34.60	4	9.50	6.20	21.80	6.60	28.20	16.70	70.00	8.30	4.40	0.13	18.80	30.00	1	8.70	1	0	1	0	1	0	1591
Jackson	CO	52.8	74.80	0.00	0.3	24.4	0	47.3	1394	46.70	4	14.90	5.70	22.50	7.80	45.40	33.30	89.00	9.50	3.40	0.14	16.30	.	0	15.00	0	0	0	0	0	0	1613.72
Jefferson	CO	49.6	78.60	1.00	0.4	15.1	2.7	40.4	534543	74.30	2	5.70	5.00	20.10	6.30	49.30	33.20	102.80	9.20	8.40	0.12	14.60	23.90	2	6.60	304	6	660	23	1011	40	764.21
Kiowa	CO	49.1	88.00	0.50	0	4.3	0	47.4	1398	44.00	4	4.60	5.50	22.10	8.90	39.30	28.20	71.70	10.00	5.80	0.14	12.50	27.10	1	10.60	0	0	0	0	0	0	1767.77
Kit Carson	CO	56.1	76.20	3.10	0.1	19.2	0.8	39.7	8270	48.30	4	13.20	6.70	28.30	7.80	30.90	19.10	71.30	7.70	6.10	0.14	11.00	25.70	0	13.10	2	0	6	0	18	1	2160.82
La Plata	CO	50.9	79.00	0.40	5.2	12.5	0.6	38.4	51334	58.50	4	4.80	4.40	16.40	6.20	35.20	17.30	75.20	8.10	5.00	0.15	17.10	24.10	1	10.30	23	0	37	0	51	0	1692.08
Lake	CO	53.5	64.20	0.10	0	33.9	0.6	35	7310	49.10	4	13.20	5.40	19.90	6.10	34.00	30.40	57.80	5.90	3.90	0.15	16.30	25.80	0	12.10	1	0	4	0	8	0	376.91
Larimer	CO	49.6	83.10	0.80	0.4	11.1	2	35.5	299630	66.60	3	4.20	4.90	18.70	7.70	45.20	33.70	97.80	10.30	6.60	0.13	17.80	22.00	5	7.30	99	6	174	8	250	13	2596
Las Animas	CO	51.3	52.70	0.70	2	42.4	0.8	43.9	15507	38.20	4	12.70	6.40	24.90	8.60	35.70	22.90	80.50	9.40	4.80	0.15	18.20	28.10	1	10.30	0	0	2	0	3	0	4772.67
Lincoln	CO	57.9	66.30	9.00	1	22.6	0.4	40.9	5467	43.00	4	12.20	6.40	24.70	6.10	40.70	28.40	84.50	10.30	5.50	0.15	14.00	25.10	1	10.30	1	0	1	0	3	0	2577.63
Logan	CO	56.9	78.00	1.10	0.7	15.5	0.9	38.4	22709	49.40	4	12.00	8.40	33.70	11.90	55.20	40.70	120.80	8.90	5.70	0.16	12.80	21.70	1	10.70	6	0	13	0	23	1	1838.55
Mesa	CO	49.7	81.70	0.60	0.5	14.2	0.8	38.1	146723	49.80	3	9.80	6.20	22.70	7.50	39.40	25.20	84.40	8.50	6.40	0.16	17.10	23.20	2	9.30	14	0	32	0	35	0	3328.97
Mineral	CO	50.8	83.80	1.50	0	12.5	0.3	53.1	712	52.60	4	3.60	5.00	18.30	6.60	32.00	16.90	77.80	6.40	3.80	0.13	7.70	.	0	8.60	2	0	2	0	2	0	875.67
Moffat	CO	51.1	81.40	0.90	0.5	14.9	0.6	35.8	13795	54.20	4	9.90	6.70	24.70	6.20	26.60	14.00	55.90	5.90	4.30	0.15	14.40	25.30	1	9.80	4	0	3	0	6	0	4743.29
Montezuma	CO	49.4	73.00	0.10	11.8	12.2	0.2	42.9	25535	40.70	4	10.00	6.60	24.20	7.10	23.50	13.80	50.60	4.90	5.10	0.16	16.90	24.90	0	13.50	1	0	8	1	13	2	2029.53
Montrose	CO	49.2	76.20	0.30	0.5	20.4	1	42	41276	43.30	4	10.70	6.60	20.70	9.50	41.40	25.10	80.10	9.10	5.00	0.15	19.50	24.10	1	12.50	13	0	38	3	80	9	2240.7
Morgan	CO	49.4	59.20	2.90	0.2	35.7	0.6	36	28159	49.10	4	19.50	7.50	31.50	9.00	50.70	40.50	108.60	9.60	6.30	0.14	16.20	25.70	2	12.00	4	0	44	0	180	4	1280.43
Otero	CO	49	54.40	0.70	0.5	41.5	1.8	40.9	18831	36.80	4	14.70	6.30	29.30	9.40	53.90	58.40	139.00	10.50	5.70	0.16	17.30	26.90	0	10.50	3	0	5	0	7	0	1261.96
Ouray	CO	50.1	92.40	0.00	0.3	5.6	0.6	50	4436	66.80	4	2.00	5.30	18.90	8.30	35.50	13.80	49.80	4.40	4.10	0.13	21.10	24.20	0	9.30	0	0	4	0	5	1	541.59
Park	CO	52.5	89.60	0.00	1	5.8	1.7	46.9	16206	68.50	2	3.60	4.70	19.90	6.40	46.10	27.30	89.50	8.20	4.50	0.13	15.30	24.10	0	10.30	3	0	5	0	6	0	2193.85
Phillips	CO	48.9	77.30	0.20	0.3	20	0.3	42.8	4442	49.00	4	10.70	6.50	23.60	7.50	27.90	18.30	72.70	7.40	5.90	0.12	18.10	20.80	2	12.60	1	0	4	0	5	0	687.93
Pitkin	CO	53	85.70	1.20	0.1	9.8	1.3	42	17148	74.60	4	4.70	4.10	15.00	5.60	27.50	12.20	49.00	5.60	4.00	0.12	18.20	27.90	1	12.10	30	2	39	2	58	2	970.7
Prowers	CO	49.4	60.00	0.30	0.1	37.1	0.6	36.7	12551	40.20	4	18.70	8.20	29.70	7.40	38.40	32.00	88.40	8.80	6.40	0.15	15.30	26.60	1	12.90	0	0	1	0	1	0	1638.39
Pueblo	CO	49.2	52.40	1.50	0.5	42.7	0.7	38.7	159063	44.60	3	11.20	7.20	28.30	6.90	53.60	36.20	130.80	10.70	6.00	0.16	17.40	26.40	2	7.80	21	2	48	2	92	7	2386.1
Rio Blanco	CO	51.5	88.30	0.30	0.1	9.9	0.2	38	6666	59.00	4	7.80	5.30	20.60	6.60	29.10	15.70	66.40	7.20	5.70	0.14	12.30	26.40	0	9.40	0	0	1	0	1	0	3220.93
Rio Grande	CO	49.7	52.10	0.20	1.6	44.5	0.4	41	11982	41.10	4	16.70	5.90	23.10	11.20	39.10	25.80	84.10	6.80	4.40	0.14	18.90	27.70	1	12.20	5	0	5	0	7	0	911.96
Routt	CO	53.2	89.70	0.70	0.4	6.9	1	38.9	23509	71.30	4	3.90	3.90	13.90	6.10	37.00	22.10	71.00	7.70	3.90	0.14	20.90	25.20	1	8.40	17	0	32	0	51	2	2362.03
Saguache	CO	51.1	58.20	0.00	0.9	37	1.1	43.3	6108	34.00	4	19.50	6.20	23.30	10.50	31.60	23.70	74.50	6.50	4.10	0.18	18.70	27.80	0	17.50	1	0	3	0	3	0	3168.52
San Juan	CO	56.1	86.10	0.00	0.5	13.3	0	43.8	699	44.70	4	3.50	5.60	20.10	6.90	47.20	22.60	89.60	6.30	4.00	0.16	22.10	.	0	10.00	0	0	0	0	0	0	387.49
San Miguel	CO	54.3	86.90	0.10	0.4	9.8	1	39.3	7359	67.30	4	6.40	5.20	17.30	10.00	42.50	19.70	74.60	9.20	4.60	0.14	27.30	26.30	0	11.50	4	0	11	0	17	0	1286.61
Sedgwick	CO	49.3	82.50	1.20	0.5	11.1	1.5	49.2	2379	42.50	4	9.20	6.40	21.20	6.70	32.70	21.30	66.30	7.20	5.70	0.14	10.20	21.40	1	11.20	0	0	0	0	0	0	548.04
Summit	CO	54.9	81.90	0.80	0.2	13.9	0.5	36.4	27994	70.30	4	6.60	4.50	14.40	6.80	43.00	18.60	74.30	6.20	4.10	0.14	24.60	23.80	1	11.10	20	0	57	0	93	1	608.36
Teller	CO	50.9	89.40	0.60	0.3	6.1	1	47	23350	64.00	3	4.90	6.10	19.70	6.10	32.30	23.60	81.70	9.90	5.00	0.12	15.70	24.50	1	7.70	7	1	12	1	25	2	557.06
Washington	CO	51.1	87.70	0.90	0.2	9.5	0.4	44.2	4814	46.30	4	7.00	6.10	24.60	7.70	42.90	28.70	87.90	8.70	5.70	0.14	11.30	24.80	0	9.90	1	0	2	0	6	0	2518.03
Weld	CO	50	66.40	1.00	0.3	29	1.4	33.1	252825	63.60	3	12.30	6.80	26.30	8.90	54.50	41.90	113.20	10.20	8.60	0.14	17.70	23.60	1	8.70	255	12	614	30	1180	69	3987.24
Yuma	CO	49.6	75.60	0.40	0.2	22.6	0	38.5	10043	49.00	4	14.60	6.20	25.20	7.60	29.90	18.50	64.60	6.80	5.90	0.14	8.30	22.00	1	12.10	2	0	2	0	3	0	2364.4
Fairfield	CT	48.6	62.80	10.40	0.1	19	5.1	39.5	916829	90.00	3	10.60	6.50	21.10	9.10	62.40	50.10	130.40	10.50	10.00	0.10	22.30	23.90	6	7.90	1870	38	5180	203	8472	544	624.89
Hartford	CT	48.3	62.50	12.70	0.1	17.2	5	39.9	894014	69.30	1	10.60	8.40	25.40	10.00	68.80	58.40	141.10	10.70	7.60	0.11	18.00	21.60	4	5.00	393	7	1615	88	3951	402	735.1
Litchfield	CT	49.1	89.40	1.50	0.1	5.6	1.9	44.4	189927	76.30	4	8.00	6.30	26.60	11.00	65.40	45.40	127.70	10.20	7.90	0.12	15.80	21.20	1	4.70	121	1	346	16	643	59	920.56
Middlesex	CT	48.8	84.40	4.90	0	5.8	2.9	43.1	165676	80.20	2	6.00	5.80	24.30	10.50	67.10	47.00	131.30	10.60	8.60	0.11	14.20	21.20	1	3.90	56	1	240	17	512	47	369.3
New Haven	CT	48.1	64.10	12.20	0	17.2	3.9	39.3	862477	66.00	3	10.10	8.00	26.70	10.70	67.50	60.50	146.10	10.50	8.40	0.13	21.30	22.10	5	5.60	517	12	2383	98	5493	322	604.51
New London	CT	49.9	76.10	5.20	0.4	10	4.1	40.4	274055	70.30	3	8.10	7.90	29.40	12.20	70.30	54.90	144.80	12.30	7.80	0.12	15.40	20.30	2	4.50	27	1	156	7	369	13	664.88
Tolland	CT	50.5	85.40	2.90	0	5.1	4.4	38.3	152691	81.40	2	5.90	6.90	24.20	10.00	67.40	54.10	131.60	11.20	8.10	0.11	12.00	20.10	1	3.60	56	7	152	14	305	30	410.21
Windham	CT	49.6	83.50	1.80	0	11	1.3	39.2	118428	60.90	3	11.60	9.20	30.90	17.90	71.30	58.90	143.40	12.80	7.20	0.14	17.00	20.60	2	5.10	11	0	59	1	112	2	512.91
District of Columbia	DC	47.2	35.90	46.80	0.1	10.6	3.7	33.8	601723	74.10	1	9.70	9.10	23.60	8.50	48.50	51.90	142.70	12.10	9.70	0.16	21.60	33.20	5	4.10	495	9	1660	38	3098	112	586.18
Kent	DE	48.1	62.70	24.10	0.5	6.8	2	36.6	162310	54.00	3	12.60	11.60	33.40	12.30	72.20	47.20	152.10	16.30	9.30	0.17	15.90	21.70	1	7.60	34	3	230	4	459	14	426.29
New Castle	DE	48.4	58.50	24.00	0.2	9.5	5.4	37.2	538479	67.20	2	9.00	9.20	28.40	6.70	66.80	51.00	150.50	16.20	10.00	0.15	15.50	22.80	2	5.70	197	2	751	9	1303	36	936.08
Sussex	DE	48.8	74.80	12.10	0.3	9.2	1.1	45.4	197145	56.60	3	13.20	10.10	32.30	11.20	67.20	47.90	135.10	16.80	9.20	0.16	15.80	21.20	2	8.90	88	2	336	3	1139	32	875.02
Alachua	FL	48.4	62.00	19.80	0.2	9.2	5.9	30.1	247336	45.30	3	7.90	9.10	25.50	8.40	75.20	58.80	170.50	11.70	8.30	0.16	22.80	28.90	3	12.20	87	0	167	0	224	1	585.23
Baker	FL	52.2	81.90	13.70	0.3	2.3	0.7	36	27115	51.90	2	15.80	13.30	36.60	12.60	83.80	65.50	196.10	14.50	8.40	0.23	16.80	29.90	0	11.20	9	0	16	2	17	3	758.46
Bay	FL	49.5	77.20	10.70	0.7	6	2.3	39.5	168852	48.80	3	10.90	9.50	29.40	9.90	71.80	67.10	170.80	17.60	9.80	0.23	17.80	29.20	2	14.50	8	0	36	1	58	2	293.96
Bradford	FL	56.1	74.50	19.00	0.3	3.8	0.6	39.5	28520	43.10	4	21.80	10.80	37.40	9.30	73.80	63.90	159.30	12.20	8.10	0.23	17.60	29.20	1	11.90	2	0	22	0	42	2	1015.66
Brevard	FL	49	75.20	9.70	0.2	9.6	2.4	45.5	543376	51.20	3	8.30	10.30	28.10	9.40	73.60	51.50	153.60	14.00	7.30	0.17	16.70	26.30	7	13.20	37	0	115	2	224	7	1209.79
Broward	FL	48.4	38.10	27.40	0.1	28.3	3.5	39.7	1748066	54.10	2	11.40	9.00	25.20	10.60	69.80	48.90	162.10	10.80	6.60	0.15	26.00	27.50	12	15.30	1219	12	2645	72	4168	126	567.33
Calhoun	FL	54.4	76.80	12.70	0.9	5.7	0.7	39.7	14625	36.70	4	22.60	13.60	34.30	9.90	67.70	56.10	137.40	16.50	9.70	0.22	16.30	31.50	1	14.30	1	0	5	0	6	0	680.28
Charlotte	FL	48.6	84.40	5.40	0.2	6.8	1.1	55.9	159978	44.90	3	10.00	8.60	28.10	11.60	75.60	52.00	153.40	15.10	7.70	0.16	17.40	24.50	3	15.60	24	0	85	4	143	11	581.7
Citrus	FL	48.4	88.60	2.70	0.3	5.3	1.6	54	141236	40.00	3	12.60	10.50	28.30	13.80	67.80	46.30	152.00	13.90	8.10	0.20	14.60	24.30	1	14.80	19	2	60	6	92	8	604.36
Clay	FL	49	74.10	9.60	0.1	9.2	3	38	190865	57.50	2	8.90	10.80	30.10	10.90	84.70	54.90	185.50	17.00	8.60	0.20	14.90	27.90	2	10.90	41	5	114	7	256	11	1998.32
Collier	FL	49.3	63.60	6.80	0.1	27.1	1.2	46.9	321520	62.40	3	13.50	6.30	21.60	8.90	57.60	35.20	112.90	10.10	7.70	0.14	20.90	24.60	1	21.60	146	1	318	3	477	10	797.57
Columbia	FL	51.8	73.00	17.60	0.1	5.8	0.9	39.9	67531	41.70	4	13.00	12.00	35.60	15.00	86.80	82.50	205.90	14.00	8.80	0.23	16.60	29.30	0	12.60	3	0	23	0	43	0	637.06
DeSoto	FL	56.6	55.40	12.70	0.1	30.5	0.2	38.1	34862	34.10	4	29.50	11.60	30.10	11.60	75.50	56.20	171.40	17.70	7.50	0.21	18.70	26.20	1	23.00	7	1	20	3	24	4	705.05
Dixie	FL	53.8	84.80	7.00	0.4	3.8	0.5	45.4	16422	34.10	4	20.90	12.70	35.10	12.80	96.80	84.50	207.20	15.50	8.10	0.25	11.50	29.40	0	15.20	0	0	1	0	4	0	762.19
Duval	FL	48.5	54.00	29.20	0.1	8.9	4.6	35.8	864263	51.90	1	10.60	10.80	30.50	9.90	84.70	62.90	201.10	15.60	8.50	0.20	20.10	30.90	7	12.80	207	4	609	11	909	17	656.46
Escambia	FL	49.4	64.80	21.50	0.4	5.4	2.9	37.6	297619	45.00	3	9.40	12.10	27.60	9.20	76.50	60.10	165.20	14.60	9.90	0.20	16.00	29.00	2	11.40	94	0	197	3	340	10	485.46
Flagler	FL	48.1	74.70	9.90	0.2	9.9	2.5	47.5	95696	50.90	3	8.10	8.80	25.30	9.10	66.60	44.80	143.00	12.70	7.50	0.17	18.70	26.40	1	15.30	18	0	44	1	78	2	534.72
Franklin	FL	57.6	78.20	13.50	0	5.1	1	42.4	11549	37.50	4	18.60	10.50	34.60	10.20	63.10	51.30	123.70	14.10	9.10	0.20	18.40	29.00	1	15.20	0	0	2	0	2	0	516.33
Gadsden	FL	48.8	32.50	55.30	0.1	10	0.5	38.9	46389	40.90	3	20.30	15.60	42.10	9.20	65.80	59.50	171.40	12.50	10.60	0.20	20.80	31.40	0	15.50	1	0	14	0	57	0	349.68
Gilchrist	FL	52.2	87.10	5.80	0	5.5	0	40.6	16939	41.70	3	15.50	10.50	34.30	12.30	84.00	73.70	198.80	13.80	8.20	0.21	15.50	29.20	0	15.60	0	0	4	0	4	0	806.01
Glades	FL	57.8	60.60	12.80	3.8	20.8	0.3	43.1	12884	39.60	4	26.30	12.50	33.50	17.80	75.80	71.00	161.20	13.90	7.10	0.20	14.40	26.00	0	25.70	3	1	4	1	5	1	564.01
Gulf	FL	59.8	74.40	16.80	0.4	4.7	0.7	42.7	15863	38.40	3	15.70	10.80	35.80	9.60	67.80	67.10	171.00	17.60	9.10	0.20	19.10	29.30	1	13.40	0	0	1	0	1	0	513.79
Hamilton	FL	58.9	54.80	34.10	0.5	9.2	0	38.1	14799	34.50	4	24.60	13.10	39.70	14.80	71.60	57.70	172.70	14.00	9.20	0.22	14.30	30.20	0	14.40	0	0	2	0	4	0	637.78
Hardee	FL	53.6	47.30	7.90	0.1	43.1	0.6	32.8	27731	37.60	4	28.00	13.90	37.90	12.30	68.50	52.30	153.80	14.50	7.60	0.19	22.20	27.40	1	21.10	0	0	3	0	4	0	1152.75
Hendry	FL	54.2	33.50	10.90	1.5	51.8	0.9	32.8	39140	39.90	4	34.90	10.80	32.70	13.40	66.10	50.00	150.30	13.80	7.30	0.20	21.20	28.70	1	24.90	4	0	14	0	46	1	472.54
Hernando	FL	47.8	79.30	4.80	0.2	12.2	1.1	47.7	172778	46.20	2	12.20	11.30	32.10	13.70	82.70	52.50	179.20	13.70	8.30	0.19	17.80	24.10	1	14.50	24	0	62	2	84	3	1016.61
Highlands	FL	48.9	68.30	9.20	0.2	18.8	1.5	51.5	98786	36.90	3	16.00	11.30	31.80	13.90	75.80	57.80	164.70	16.50	7.50	0.19	16.40	26.60	2	18.50	17	1	47	4	71	7	1020.21
Hillsborough	FL	48.7	50.20	15.50	0.1	27.4	3.9	36.1	1229226	54.50	1	11.80	9.90	25.40	10.80	78.70	57.40	183.00	14.00	7.10	0.17	20.10	26.70	8	14.00	305	3	671	9	979	20	478.78
Holmes	FL	53.2	87.10	7.30	1.1	2.7	0.3	41.3	19927	41.10	4	23.90	11.10	32.30	12.30	60.80	48.60	138.50	16.50	10.10	0.21	13.40	31.80	1	15.80	1	0	2	0	8	0	502.87
Indian River	FL	48.4	75.90	8.80	0.2	12	1.2	49.1	138028	49.80	3	11.60	8.70	28.10	8.90	59.10	36.90	114.30	10.50	7.00	0.15	17.30	25.40	2	15.60	33	0	68	1	85	4	917.76
Jackson	FL	54.8	65.50	26.80	0.7	4.6	0.6	40.5	49746	37.40	4	20.30	13.70	35.00	14.90	69.10	53.10	152.10	16.40	10.50	0.23	13.40	31.80	2	14.00	2	0	5	0	11	0	598.1
Jefferson	FL	52.3	58.20	35.10	0.4	4	0.1	44.1	14761	43.50	3	19.10	10.70	34.40	10.60	78.80	62.80	175.00	15.10	10.00	0.20	14.80	29.80	0	13.30	0	0	9	0	26	1	543.41
Lafayette	FL	61.8	68.30	15.00	0.1	14.2	1	36.2	8870	40.70	4	26.10	12.00	35.50	14.10	79.20	61.00	156.90	14.40	8.70	0.22	15.50	30.40	0	20.30	0	0	1	0	1	0	938.38
Lake	FL	48.5	71.00	9.90	0.3	14.4	1.9	45.6	297052	50.10	2	11.40	9.90	30.80	11.90	75.20	49.50	148.40	13.60	8.20	0.17	17.50	24.20	4	14.20	66	0	147	2	213	7	784.51
Lee	FL	49.1	68.40	8.20	0.1	20.2	1.5	45.6	618754	53.00	3	12.70	8.20	25.60	9.40	74.80	47.50	152.20	12.70	7.60	0.14	19.20	24.70	3	17.20	206	8	547	14	795	29	666.85
Leon	FL	47.6	57.10	30.70	0.2	6.1	3.3	29.6	275487	51.00	3	6.80	9.50	28.90	9.90	70.50	49.30	156.80	12.50	10.50	0.17	22.70	28.00	1	10.20	26	0	82	0	186	1	1118.21
Levy	FL	49.2	80.20	8.60	0.2	8	0.5	45	40801	33.10	4	16.50	11.00	30.10	11.50	75.90	65.40	176.10	14.80	8.20	0.24	15.50	27.60	0	17.20	2	0	6	0	12	0	835.56
Liberty	FL	60.9	74.80	18.10	0.3	4.8	0.3	37	8365	38.90	4	20.20	12.20	37.40	10.10	67.80	53.20	155.50	14.20	9.30	0.24	15.30	30.80	0	14.50	0	0	0	0	2	0	695.95
Madison	FL	52.2	54.30	38.70	0.2	5	0.9	40.2	19224	33.70	4	17.80	14.70	34.00	12.70	54.20	48.10	131.60	14.20	9.70	0.21	21.40	31.00	1	14.50	53	2	14	0	26	2	742.93
Manatee	FL	48.4	71.80	8.60	0.2	15.8	1.9	45.7	322833	51.80	3	11.10	8.40	28.20	11.30	69.70	41.50	143.10	11.80	8.10	0.15	18.90	25.10	1	14.80	0	0	198	11	443	34	1584.55
Marion	FL	48	71.20	12.30	0.2	12.3	1.5	47.3	331298	39.60	3	13.20	10.40	30.50	13.60	67.80	52.80	150.50	13.70	8.50	0.19	16.80	25.30	1	15.90	25	0	82	2	130	3	543.46
Martin	FL	49.5	78.90	5.40	0.2	13.1	1.3	49.7	146318	55.90	3	9.70	6.90	20.40	7.70	66.80	38.30	131.30	13.10	7.10	0.14	18.80	24.70	1	16.30	28	0	111	2	160	4	1897.72
Miami-Dade	FL	48.4	13.70	16.30	0	67.4	1.5	38.2	2496435	45.90	1	19.00	7.50	22.40	11.60	61.90	58.50	182.50	10.70	7.20	0.16	31.60	27.30	12	19.40	2123	7	6119	74	10056	233	983.28
Monroe	FL	53.3	67.20	6.70	0.1	23.4	1.2	46.4	73090	63.90	4	8.80	6.20	22.20	9.30	60.50	34.60	119.10	10.60	8.00	0.17	28.40	28.60	2	19.70	27	0	55	3	73	3	648.64
Nassau	FL	49.3	87.50	6.10	0.3	3.7	0.9	42.9	73314	68.00	2	8.60	10.10	30.30	9.00	76.90	44.80	161.60	13.90	8.90	0.19	14.90	27.30	1	11.80	10	0	33	0	46	0	930.25
Okaloosa	FL	50.2	74.50	9.40	0.5	8.6	2.9	38.3	180822	58.00	3	8.40	10.00	28.80	9.90	68.60	47.90	158.00	13.00	10.10	0.18	17.20	29.10	1	12.10	39	1	83	1	134	3	768.91
Okeechobee	FL	53.6	64.00	8.00	0.6	24.9	1	38.6	39996	37.70	4	26.10	12.90	33.50	26.90	116.10	104.50	249.50	19.70	7.10	0.21	19.00	28.80	0	21.80	0	0	5	0	8	0	903.43
Orange	FL	49.2	41.60	19.90	0.1	30.1	5.1	33.7	1145956	51.30	1	11.80	9.60	25.50	9.60	73.30	58.20	163.70	14.30	6.90	0.16	23.50	29.20	3	14.90	373	4	895	13	1235	27	1327.45
Osceola	FL	49	34.10	9.10	0.2	51.6	2.5	35.6	268685	50.70	2	14.00	10.70	28.80	14.30	72.00	61.10	187.20	14.30	8.10	0.18	24.40	28.80	2	15.00	110	1	300	5	417	6	1969.76
Palm Beach	FL	48.4	56.00	18.00	0	21.3	2.6	43.5	1320134	57.60	2	11.90	8.40	21.80	7.90	69.40	39.80	140.10	9.40	5.90	0.16	23.80	26.80	10	16.30	551	14	1388	76	2320	131	746.89
Pasco	FL	48.6	76.40	4.90	0.2	14	2.4	43.6	464697	46.30	2	11.30	10.60	31.80	13.20	85.70	60.70	188.50	14.00	8.60	0.19	16.70	24.60	5	14.80	40	2	141	2	213	3	273.8
Pinellas	FL	48	74.60	10.00	0.2	9.1	3.3	46.3	916542	50.00	1	9.30	8.60	25.90	11.90	76.50	50.80	168.30	13.10	6.80	0.16	19.50	25.00	8	13.90	167	5	428	10	632	18	1797.84
Polk	FL	49	60.90	14.70	0.2	20.6	1.7	39.8	602095	46.30	3	15.70	11.80	35.90	13.20	82.20	61.30	188.70	15.40	8.30	0.19	18.40	26.70	5	15.60	73	1	237	8	356	15	727.62
Putnam	FL	49.6	71.70	16.10	0.2	9.7	0.5	43.4	74364	37.50	4	20.40	11.90	36.90	15.00	94.30	75.80	194.70	18.70	8.00	0.24	20.60	29.80	1	16.50	13	0	28	1	59	1	1011.6
Santa Rosa	FL	50.5	82.80	5.70	0.4	5.2	2	39.2	151372	62.70	3	9.30	10.70	27.80	12.50	86.00	65.80	172.40	17.60	10.10	0.19	14.40	27.10	3	11.10	44	2	103	2	139	6	555.87
Sarasota	FL	47.7	83.40	4.40	0.1	8.8	1.6	52.5	379448	55.10	3	7.50	6.40	21.60	9.00	55.00	32.70	109.30	12.60	7.80	0.15	18.00	23.10	2	15.70	76	3	208	10	297	30	309.22
Seminole	FL	48.4	62.20	10.60	0.1	20	4.2	38.2	422718	61.30	2	5.90	9.10	26.70	8.40	76.20	55.20	173.20	13.50	7.70	0.16	18.20	27.10	0	12.10	103	0	235	2	328	6	600.66
St. Johns	FL	48.6	83.50	5.00	0.2	6.3	2.6	42.2	190039	78.50	2	5.60	6.80	22.50	10.80	75.00	45.50	145.00	14.90	8.40	0.15	16.60	26.10	1	9.60	79	2	163	2	194	4	571.93
St. Lucie	FL	48.9	58.50	19.20	0.2	18.1	2	42.4	277789	45.50	3	13.80	9.80	28.60	14.20	81.20	61.30	188.70	15.20	7.00	0.18	21.30	26.00	0	17.90	38	2	144	6	206	16	546.93
Sumter	FL	52	84.70	7.30	0.2	5.6	0.7	62.7	93420	56.60	3	8.40	8.80	31.40	13.80	77.00	54.80	153.20	13.10	8.30	0.12	11.40	23.30	0	11.70	51	0	106	7	163	11	688.55
Suwannee	FL	50.4	75.70	13.30	0	8.8	0.1	42.2	41551	40.60	4	19.80	11.80	38.20	14.40	72.90	57.20	159.80	14.10	9.10	0.23	15.30	29.60	1	17.50	3	0	58	0	102	9	1043.31
Taylor	FL	55.6	71.80	21.30	0.4	4	0.5	41.1	22570	40.20	4	20.50	10.80	33.50	15.50	66.20	52.40	150.60	14.90	9.00	0.24	11.10	30.70	1	14.10	0	0	1	0	2	0	243.56
Union	FL	64.7	69.80	21.80	0.6	5.4	0.4	39.1	15535	43.80	4	24.10	13.20	37.70	13.60	81.20	83.40	197.40	12.30	8.10	0.23	13.60	29.20	1	11.50	1	0	2	0	3	0	1101.03
Volusia	FL	48.9	72.90	10.20	0.2	12.8	1.8	45.3	494593	45.40	3	10.40	10.70	28.10	10.10	69.00	51.30	144.90	13.30	7.60	0.18	19.30	26.10	5	14.80	80	1	187	5	366	13	606.42
Wakulla	FL	54.5	79.30	14.90	0.3	3.5	0.3	40.3	30776	56.20	3	12.50	8.30	38.70	11.50	72.80	51.20	180.10	12.90	9.70	0.19	14.80	28.30	0	11.70	1	0	7	0	15	1	1037.62
Walton	FL	55.2	84.30	4.80	0.5	6	1.4	38.8	55043	54.70	3	14.10	10.20	31.70	11.30	68.40	54.80	148.40	14.00	10.10	0.21	21.40	29.20	2	17.60	18	0	27	0	32	0	582.8
Washington	FL	51.2	77.60	15.30	1.1	3.5	0.6	42.1	24896	34.80	4	19.50	12.30	36.90	9.60	57.00	41.80	122.60	15.80	10.00	0.23	16.20	30.00	1	15.00	1	0	3	0	9	0	507.08
Appling	GA	50.2	69.60	17.80	0.5	9.7	0.8	38.1	18236	38.00	4	24.90	11.00	35.70	12.00	59.70	45.10	130.50	13.70	10.60	0.20	10.80	32.30	0	17.60	2	0	7	0	21	0	339.38
Atkinson	GA	50.6	56.60	17.80	0.7	24.6	0	33.4	8375	33.30	4	30.10	11.90	31.80	12.80	72.00	76.10	170.40	15.50	10.40	0.22	15.50	32.80	0	24.20	0	0	4	0	5	0	258.58
Bacon	GA	49.5	73.60	14.50	0	8.4	1.1	36.9	11096	36.90	4	17.50	11.20	32.70	11.30	36.70	24.60	89.60	10.80	10.40	0.19	11.30	32.70	0	18.60	2	0	14	0	19	1	341.94
Baker	GA	48.5	52.10	41.20	0.1	5.3	1	41.6	3451	35.50	3	22.40	13.30	31.70	11.50	48.60	44.80	146.00	15.90	10.80	0.17	14.00	.	0	16.10	4	1	11	2	20	2	257.84
Baldwin	GA	49.6	52.80	41.40	0.2	2.1	1.6	34.1	45720	40.70	4	18.00	11.60	33.90	13.00	64.70	53.10	138.10	10.50	11.40	0.20	20.40	33.70	1	15.00	4	1	32	1	132	4	232.09
Banks	GA	50.5	88.30	2.50	0.2	6.4	1.2	38.4	18395	43.40	4	23.00	10.40	31.10	12.50	66.70	69.50	164.30	16.00	10.40	0.18	15.40	25.80	0	17.20	3	0	7	0	15	0	160.31
Barrow	GA	49.3	72.90	11.00	0	10	3.5	33.6	69367	54.90	2	16.80	12.40	34.90	10.50	72.80	67.30	162.30	16.70	11.10	0.17	14.70	28.90	1	17.10	18	2	48	3	99	3	459.54
Bartow	GA	49.4	78.20	10.40	0.1	8.1	0.9	36.2	100157	52.50	2	17.30	12.00	34.70	14.30	82.60	79.30	191.20	16.10	11.20	0.19	16.40	29.70	0	16.30	131	2	207	15	256	24	250.12
Ben Hill	GA	47.9	56.50	36.10	0	6	0.2	37.1	17634	32.60	4	18.60	10.70	33.50	13.10	65.00	47.00	160.70	15.90	10.70	0.21	19.20	34.10	1	15.40	3	0	8	0	19	0	451.9
Berrien	GA	49.3	82.30	10.80	0.2	4.8	0.9	38	19286	39.20	4	19.90	12.90	33.50	12.60	76.60	63.00	168.60	16.20	10.80	0.20	15.10	32.90	0	17.10	1	0	6	0	10	0	249.76
Bibb	GA	47.1	39.30	53.90	0.1	3.1	1.9	35.6	155547	38.10	3	14.90	12.70	35.30	10.40	69.40	62.70	166.90	12.20	11.30	0.19	22.70	31.70	1	14.00	20	0	56	1	203	2	215.87
Bleckley	GA	47.6	68.80	27.70	0	2.6	0.1	35.9	13063	41.40	4	15.10	10.60	35.20	13.20	77.10	63.10	162.30	14.70	11.00	0.18	16.30	33.00	0	13.80	1	0	1	0	5	0	442.36
Brantley	GA	49.9	92.60	3.10	0	2.1	0.8	37.8	18411	37.70	3	18.30	10.10	31.10	10.00	89.20	81.40	183.00	13.40	9.50	0.20	9.10	31.20	0	17.70	0	0	6	1	20	2	493.05
Brooks	GA	48.6	56.70	33.60	0	5.5	0.8	40.3	16243	33.70	3	19.50	11.20	30.30	10.30	59.80	49.60	152.10	15.50	10.70	0.19	22.10	31.70	0	19.90	2	0	17	1	30	6	435.97
Bryan	GA	49.1	74.20	14.60	0.4	6.6	1.5	35.7	30233	77.20	3	8.50	11.60	32.20	8.50	61.20	46.50	152.10	14.70	10.30	0.17	12.40	29.10	0	12.40	7	0	29	2	34	2	672.81
Bulloch	GA	49.9	63.90	28.50	0.2	3.7	1.4	25.9	70217	42.10	4	13.30	12.20	30.60	13.70	74.80	70.40	181.50	16.20	10.60	0.19	23.70	32.80	0	17.00	2	0	16	0	31	2	826.97
Burke	GA	48	47.00	49.00	0	3	0.2	35.9	23316	37.40	3	20.00	12.40	32.20	9.10	66.10	61.60	171.20	14.10	11.00	0.21	18.20	31.80	0	13.40	8	0	21	0	51	3	184.39
Butts	GA	52.9	66.50	28.20	0	3	0.5	38.1	23655	46.10	2	22.70	11.40	29.60	9.70	60.40	53.40	143.20	11.90	11.30	0.19	16.60	30.10	1	14.30	6	0	27	0	82	2	280.37
Calhoun	GA	59.1	32.40	60.40	0	4.7	0.5	38.7	6694	33.50	4	25.70	14.40	29.60	6.90	41.40	39.30	135.70	15.10	10.60	0.24	20.20	29.60	0	18.80	9	0	37	2	61	2	613.03
Camden	GA	50.6	70.10	18.50	0.6	6.3	1.4	31.3	50513	53.10	4	8.50	14.50	31.80	13.70	68.30	52.30	159.80	13.30	9.00	0.17	14.90	28.40	1	13.60	4	0	19	0	27	0	243.04
Candler	GA	49.4	61.20	23.50	0.7	11.4	0.7	37.6	10998	33.00	4	24.30	11.80	34.60	12.10	46.60	38.70	120.90	11.40	10.50	0.22	18.50	32.60	0	20.50	1	0	4	0	7	0	499.08
Carroll	GA	48.7	71.10	18.60	0.2	6.6	0.8	33.5	110527	50.60	2	17.40	11.30	35.00	14.90	71.80	60.20	153.50	16.10	11.10	0.18	18.60	30.00	2	15.50	123	1	197	5	307	11	162.16
Catoosa	GA	48.5	91.40	2.20	0.2	2.8	1.3	38.3	63942	53.70	3	13.40	10.70	34.30	12.00	67.60	49.80	141.10	14.90	11.00	0.15	12.10	25.50	0	12.80	3	0	11	0	26	0	773.58
Charlton	GA	56.3	62.00	25.30	1.4	8.3	0.7	38.2	12171	38.90	4	22.80	12.00	32.90	14.70	77.20	53.80	176.00	13.30	8.90	0.19	10.80	31.20	0	14.50	1	0	2	0	7	0	426.44
Chatham	GA	48.2	49.00	39.30	0.2	6.2	2.6	34	265128	52.70	3	10.70	10.50	30.70	5.80	56.60	46.80	143.00	12.10	9.90	0.17	19.90	31.00	3	14.70	26	2	136	5	185	6	248.74
Chattahoochee	GA	62.5	59.10	17.80	0.8	15.3	2.7	24	11267	44.10	3	7.30	12.10	29.80	9.50	51.20	49.80	134.90	13.20	11.50	0.18	14.60	31.90	0	11.70	1	0	3	0	7	0	313.34
Chattooga	GA	51.9	83.10	10.20	0	4.7	0.4	39.3	26015	37.30	4	27.00	10.10	33.80	19.10	83.90	94.10	195.80	16.50	10.90	0.19	17.90	31.00	0	17.20	3	0	4	1	10	1	421.67
Cherokee	GA	49.4	79.80	6.10	0	10	1.8	36.3	214346	78.70	2	9.20	8.90	25.80	9.00	59.90	46.70	126.60	12.90	11.20	0.15	14.60	26.20	1	13.90	76	2	170	7	322	10	119.2
Clarke	GA	47.5	55.50	27.20	0.1	10.6	4.2	25.9	116714	36.70	3	13.30	10.60	26.20	10.60	61.00	50.80	131.70	15.30	11.00	0.20	24.80	27.90	2	15.50	50	5	81	10	114	13	195.38
Clay	GA	45.9	30.20	64.20	0	4.7	0	45.8	3183	27.60	4	17.30	13.10	32.30	14.80	56.60	42.80	135.40	13.20	10.50	0.24	16.70	28.40	0	16.80	4	0	15	1	20	2	141.57
Clayton	GA	47.9	11.20	67.70	0.2	13.1	5.2	31.6	259424	44.60	2	15.90	12.20	34.50	8.90	53.10	54.70	142.60	12.70	11.50	0.19	24.90	33.10	0	17.20	104	3	310	11	546	20	800.22
Clinch	GA	48.8	65.70	27.30	0.2	4.9	0.5	36.8	6798	34.80	4	26.40	11.90	33.50	16.10	70.10	60.40	142.90	13.10	9.60	0.24	13.80	30.80	1	16.00	1	0	3	0	7	0	339.55
Cobb	GA	48.6	53.00	26.20	0.1	12.7	5.1	35.4	688078	71.00	2	8.80	7.90	26.00	6.70	62.30	52.70	136.30	14.00	10.50	0.13	16.90	27.00	2	13.90	279	12	662	33	1215	59	575.1
Coffee	GA	50.7	58.50	27.90	0	11.3	0.7	34.8	42356	38.70	4	21.70	12.60	35.00	12.00	75.60	91.50	182.30	16.60	10.80	0.20	16.10	33.50	1	18.40	11	0	53	2	83	4	544.15
Colquitt	GA	49.6	56.50	22.50	0.3	18.9	0.8	34.8	45498	34.90	4	26.90	12.80	31.60	10.80	76.80	67.50	175.40	15.60	11.00	0.21	21.50	31.90	1	22.80	18	1	80	5	154	5	290.09
Columbia	GA	48.6	70.10	16.30	0.2	6.2	3.9	36.8	124053	74.90	3	7.70	10.20	28.40	8.40	53.30	45.30	138.00	11.80	11.20	0.14	11.00	26.80	0	9.40	24	0	59	0	120	2	227.16
Cook	GA	48.6	64.90	27.10	0.3	5.8	0.5	36.4	17212	35.50	4	21.30	13.00	29.90	11.90	60.10	56.10	151.90	14.10	10.70	0.20	14.60	31.90	1	18.10	1	0	6	0	13	1	440.89
Coweta	GA	48.9	71.50	17.30	0	6.7	1.8	36.6	127317	71.10	2	11.00	10.70	27.90	10.20	64.00	55.70	145.90	13.60	11.30	0.16	14.90	28.70	1	11.50	41	2	90	2	170	4	324.89
Crawford	GA	50.5	73.50	23.20	0.1	0.7	1	41.5	12630	44.00	3	15.60	12.00	32.80	12.20	67.30	58.50	166.60	11.80	11.40	0.18	17.20	31.60	0	16.30	0	0	3	0	14	0	272.58
Crisp	GA	47.9	50.60	43.10	0	3.2	1.4	38.1	23439	34.20	4	19.10	13.60	34.30	21.50	68.60	72.20	179.70	13.30	11.00	0.21	21.70	32.90	1	15.40	15	0	61	0	125	2	173.98
Dade	GA	49.3	93.80	0.50	0.6	2.1	1.8	39	16633	36.20	3	20.90	11.40	34.80	12.80	78.40	60.60	149.00	15.60	10.50	0.16	13.00	27.70	0	14.30	1	0	2	1	12	1	210.83
Dawson	GA	50	92.70	1.10	0	4.2	0.2	40.6	22330	61.20	2	13.20	10.30	27.90	11.90	69.60	62.20	131.40	14.80	10.00	0.15	15.60	27.80	0	16.10	10	0	24	1	45	1	597.14
Decatur	GA	48.9	50.80	42.00	0.1	5.7	0.4	37.7	27842	36.10	4	19.40	11.80	27.70	15.20	59.80	50.90	153.40	15.80	10.90	0.19	21.90	31.30	0	17.00	7	0	26	0	59	1	267.58
DeKalb	GA	47.9	29.00	53.30	0.2	8.6	6	34.3	691893	56.10	2	11.30	9.30	25.40	8.50	53.90	51.10	137.40	11.40	10.20	0.16	21.60	30.60	1	15.30	335	3	795	13	1534	29	495.89
Dodge	GA	52.5	65.20	27.70	0	3.4	0.5	38.5	21796	35.80	4	17.00	12.80	29.90	11.60	63.40	60.00	166.90	14.80	11.10	0.19	13.80	34.10	1	16.60	2	0	9	0	19	0	391.94
Dooly	GA	54	42.50	49.40	0	6.9	0	40	14918	40.60	4	27.00	13.20	33.10	16.40	61.70	57.90	171.30	14.20	11.20	0.20	18.30	33.20	0	17.90	6	0	35	1	73	5	328.69
Dougherty	GA	46.5	26.10	68.40	0.1	2.6	0.8	33.2	94565	35.80	3	17.30	12.60	33.20	8.40	48.80	43.90	150.40	15.80	10.70	0.22	25.00	33.20	1	15.70	462	18	1062	67	1446	103	200.07
Douglas	GA	48.2	43.30	44.00	0	9.2	1.6	35	132403	59.70	2	11.80	12.50	29.70	8.60	69.50	66.60	161.00	16.50	11.40	0.17	17.90	32.10	1	14.50	50	1	142	5	244	7	512.59
Early	GA	47.2	46.00	50.50	0	2.1	0.7	39.3	11008	26.90	4	19.60	13.50	34.20	14.40	47.70	45.90	139.60	17.50	10.80	0.21	18.40	28.70	0	15.00	28	1	105	5	173	10	414.89
Echols	GA	50.6	65.00	2.60	1.9	26.6	0	31.4	4034	35.90	3	30.70	10.40	27.50	11.30	79.40	50.20	154.40	14.10	9.50	0.19	20.60	.	0	26.80	0	0	2	0	4	0	477.7
Effingham	GA	49.8	79.20	13.20	0.1	3.9	1	35.1	52250	63.80	3	13.00	12.30	35.60	7.30	60.10	51.00	139.60	14.00	10.40	0.16	14.90	28.10	1	11.70	4	0	19	1	29	1	351.06
Elbert	GA	47.9	63.40	30.50	0	5.5	0	41.1	20166	37.10	4	21.40	11.50	31.40	13.00	64.60	65.70	152.40	16.40	10.60	0.18	17.30	28.30	1	16.90	0	0	3	0	7	0	680.6
Emanuel	GA	48.8	59.40	33.90	0	4.4	0	36.8	22598	32.50	4	20.10	11.00	33.30	10.50	74.70	73.60	170.10	16.90	10.70	0.21	17.90	32.80	0	17.20	1	0	7	0	14	0	182.85
Evans	GA	49	56.40	30.20	0	11.7	0.7	35.9	11000	34.70	4	23.70	11.30	32.50	10.80	58.40	53.70	152.90	13.00	10.40	0.19	19.20	31.00	1	18.10	0	0	0	0	4	0	386.72
Fannin	GA	48.8	95.20	0.20	0	2.1	0.6	48.3	23682	41.50	4	14.20	10.80	27.00	13.60	61.40	46.50	116.70	13.00	9.40	0.16	17.20	27.70	0	18.20	5	0	9	0	19	1	194.34
Fayette	GA	48.3	64.10	21.00	0.2	7	4.4	42.4	106567	83.10	2	5.10	11.10	32.50	7.10	50.50	42.20	116.40	11.40	11.50	0.13	13.20	25.90	0	9.80	45	4	92	4	144	8	509.91
Floyd	GA	48.4	71.30	14.40	0.1	10.5	1.4	37.6	96317	46.60	3	19.40	12.70	34.40	18.50	83.30	83.60	190.90	16.80	10.90	0.17	18.30	32.10	1	16.20	35	2	99	5	127	9	224.02
Forsyth	GA	49.7	74.80	2.80	0.1	9.4	10.5	36.9	175511	101.80	2	7.50	9.60	29.50	10.50	61.80	46.60	130.20	12.60	11.20	0.13	12.80	26.80	1	9.80	47	1	113	2	213	8	261.5
Franklin	GA	49.4	83.90	9.70	0	4.4	0.6	40.9	22084	41.50	4	22.70	10.90	30.50	15.40	66.40	63.90	146.80	16.50	10.50	0.18	13.80	31.50	1	18.80	4	0	3	0	12	0	526.63
Fulton	GA	48.7	39.90	43.60	0.1	7.3	6.6	34.2	920581	62.80	1	8.30	9.40	25.00	8.30	54.60	52.10	135.60	11.40	12.00	0.15	20.80	31.20	8	13.00	570	17	1364	48	2208	82	426.54
Gilmer	GA	50	85.50	0.60	0	11.4	0.4	43.4	28292	46.30	4	18.90	11.20	28.10	15.20	67.50	52.10	130.00	17.30	9.90	0.16	17.80	26.50	0	23.10	1	0	4	0	18	0	143.74
Glascock	GA	48.2	87.30	8.80	0.7	1.5	0	39.3	3082	41.40	4	22.40	11.10	28.90	10.70	65.70	52.90	174.20	16.40	10.60	0.17	10.80	31.00	0	12.90	0	0	0	0	0	0	419.75
Glynn	GA	47.5	63.70	25.60	0.4	6.7	1.3	39.4	79626	48.70	3	11.90	11.70	28.40	10.70	58.90	49.20	132.00	13.20	8.90	0.16	19.80	30.80	1	17.40	17	0	32	0	49	0	355.81
Gordon	GA	49.4	77.90	3.90	0	15.4	1	36	55186	45.70	4	23.10	11.60	26.40	19.80	75.90	69.30	166.30	16.90	11.00	0.18	16.70	30.90	1	20.10	16	2	28	3	66	6	454.53
Grady	GA	48.4	58.30	28.10	0.4	11	0.8	37.8	25011	40.20	4	22.30	11.30	34.40	11.10	65.10	66.50	162.10	16.80	11.10	0.19	16.30	30.00	0	19.60	1	0	15	0	34	1	387.44
Greene	GA	48.8	56.40	35.80	0	6	0.9	46.4	15994	47.20	4	17.60	12.20	31.10	9.00	39.60	27.80	83.90	11.60	11.10	0.17	21.00	26.50	1	18.70	7	0	25	1	45	1	430.38
Gwinnett	GA	49.3	39.20	25.90	0.1	20.7	11.2	33.7	805321	67.20	2	12.50	10.00	29.60	8.30	63.80	52.00	137.30	12.20	11.20	0.14	18.60	26.90	1	16.70	238	2	646	17	1222	42	276.74
Habersham	GA	47.2	77.30	3.10	0	14.1	2.5	38.6	43041	46.80	4	22.00	10.30	29.50	10.60	63.80	58.10	136.70	15.30	9.70	0.16	16.20	29.10	1	18.70	2	0	13	0	107	2	392.78
Hall	GA	49.9	61.50	7.20	0.1	27.8	1.7	34.5	179684	55.30	3	21.80	11.30	31.70	10.30	74.50	61.90	147.90	15.70	10.50	0.16	19.40	28.80	1	20.00	66	0	250	0	720	9	471.84
Hancock	GA	54.8	24.00	72.90	0	1.7	0.6	43	9429	30.60	4	30.20	14.80	30.30	13.20	47.90	48.60	127.20	10.20	10.90	0.22	23.00	30.00	0	13.70	0	0	1	0	10	0	282.17
Haralson	GA	48.9	91.20	4.30	0.2	1.4	0.7	38.5	28780	43.20	2	21.00	9.90	27.20	14.80	74.00	55.00	152.60	16.00	10.70	0.18	17.60	30.10	1	14.80	4	0	15	0	23	1	463.87
Harris	GA	49.9	77.10	15.90	0.1	3.3	0.9	42	32024	70.70	3	10.90	10.90	31.50	8.70	53.20	41.10	122.40	12.50	11.30	0.14	11.40	28.60	0	10.70	4	0	17	1	44	2	232.39
Hart	GA	49.4	75.10	18.90	0	3.7	0.9	42.6	25213	41.20	4	18.80	10.70	31.40	9.40	61.20	53.40	137.90	15.20	10.60	0.18	16.00	28.80	0	16.20	4	0	3	0	6	0	296.03
Heard	GA	49.7	84.90	10.00	0	0.6	0.6	39.1	11834	42.00	2	19.70	11.80	30.80	13.60	73.70	70.00	159.70	15.80	10.80	0.18	12.00	30.20	0	15.70	1	1	3	1	7	1	322.13
Henry	GA	48	46.70	40.60	0	6.4	3.2	35.3	203922	67.20	2	9.90	13.10	33.70	7.00	56.50	49.40	134.30	11.90	11.70	0.16	16.00	29.90	1	12.50	78	2	242	3	384	11	375.54
Houston	GA	48.7	57.40	29.60	0.3	6.5	3	34.5	139900	61.80	3	9.30	12.00	31.90	13.90	83.20	76.20	199.20	14.10	11.30	0.17	14.80	31.70	2	13.50	29	2	111	7	185	12	354.34
Irwin	GA	50.4	67.60	27.90	0	1.2	0.4	38.8	9538	35.90	4	17.90	12.30	31.30	12.20	64.10	46.70	163.70	16.30	10.60	0.20	14.60	33.80	0	13.90	3	0	11	0	15	0	339.66
Jackson	GA	49.6	82.30	6.70	0	7	1.7	37.1	60485	55.40	4	17.20	10.20	26.20	11.10	67.40	61.60	150.00	16.40	11.00	0.16	15.70	25.50	1	14.30	8	0	26	1	56	1	368.16
Jasper	GA	49.8	73.60	20.80	0.1	3.8	0.2	39	13900	48.50	2	23.90	12.00	31.70	10.40	57.70	54.00	126.40	12.10	11.30	0.19	19.20	30.20	1	17.60	2	0	6	0	17	0	330.74
Jeff Davis	GA	49.5	71.60	16.50	0	11.4	0	36	15068	35.50	4	23.00	11.90	29.80	12.10	43.50	35.30	103.90	12.60	10.60	0.19	16.20	32.50	1	19.00	0	0	1	0	7	1	526.48
Jefferson	GA	48.3	41.70	53.90	0	3.6	0.1	38.8	16930	33.70	4	25.50	15.00	32.30	10.40	59.10	53.50	167.30	13.80	11.00	0.20	19.80	31.70	0	18.30	2	0	4	1	11	1	347.28
Jenkins	GA	47.5	56.20	35.50	0.1	6.4	0.8	38.2	8340	30.60	4	21.30	11.90	30.40	11.20	56.40	48.60	132.70	16.30	10.40	0.22	23.80	33.60	0	18.10	1	0	8	1	13	1	303.01
Johnson	GA	56	62.60	33.70	0	2.3	0.1	40.4	9980	32.20	4	24.40	11.60	33.30	12.90	65.00	61.60	169.00	14.30	10.80	0.18	17.80	33.50	0	14.40	1	0	14	1	34	1	393.93
Jones	GA	48.4	71.80	24.60	0.1	1.4	0.6	38.7	28669	54.20	3	11.70	12.60	30.40	12.30	63.50	56.00	158.40	12.30	11.60	0.16	11.20	30.40	0	13.10	3	0	9	0	20	0	183.5
Lamar	GA	48.3	65.00	28.90	0	2.2	0.7	37.7	18317	44.60	2	14.50	12.00	32.90	11.90	59.30	51.30	144.90	10.90	11.20	0.18	15.90	31.80	0	14.50	3	0	15	0	29	0	185.26
Lanier	GA	50.4	68.70	24.00	0	5.4	0.2	33.4	10078	35.70	3	20.10	12.90	31.80	12.90	67.70	57.90	147.50	13.30	10.10	0.20	21.20	32.30	0	16.50	0	0	5	0	7	1	807.3
Laurens	GA	47.6	58.10	36.70	0	2.5	1.1	38	48434	39.00	4	16.10	13.00	36.90	12.10	68.40	56.90	168.70	15.80	11.20	0.20	14.40	34.20	0	14.20	13	0	28	1	43	1	355.78
Lee	GA	49.8	72.70	19.40	0	2.7	2.5	36	28298	63.00	3	11.10	12.90	32.60	10.10	59.20	46.50	158.40	18.00	11.20	0.16	13.30	32.60	0	11.90	89	6	222	15	277	17	489.8
Liberty	GA	48.8	40.20	40.00	0.4	12.4	2.5	27.9	63453	44.20	3	9.10	13.40	36.40	7.90	54.80	47.60	134.70	12.00	10.20	0.19	16.40	33.30	0	12.30	5	0	14	0	34	0	210.38
Lincoln	GA	48.7	65.40	32.20	0	1.5	0.2	45	7996	41.50	3	17.00	12.10	27.60	8.20	51.80	40.70	121.70	11.20	10.40	0.17	14.90	26.60	0	16.70	4	0	6	0	9	0	400.29
Long	GA	49.5	58.50	23.90	0.2	11.3	1	30.6	14464	44.50	3	13.50	11.90	34.70	13.50	68.10	49.90	154.90	12.00	10.20	0.20	17.20	33.40	0	17.90	1	0	1	0	2	0	496.07
Lowndes	GA	48.8	54.50	36.00	0.2	5.4	1.9	29.9	109233	41.30	3	15.60	12.90	36.50	7.20	64.80	51.30	144.30	13.80	10.40	0.20	19.40	31.80	0	15.40	21	1	56	1	105	3	282.93
Lumpkin	GA	49.7	90.70	2.10	0.7	4.7	0.3	36.1	29966	47.30	4	16.70	10.10	31.90	10.90	65.50	62.50	135.70	15.30	9.60	0.17	18.60	28.40	0	17.90	8	0	9	0	25	0	400.64
Macon	GA	54.1	32.60	59.30	0.4	4.2	1.6	38.2	14740	31.40	4	27.20	14.10	34.00	12.70	63.20	56.00	167.50	13.80	11.40	0.22	17.60	34.30	0	18.90	2	0	18	0	55	1	282.31
Madison	GA	49.4	82.90	8.60	0.3	4.8	1.4	39.4	28120	47.20	3	17.70	10.70	32.70	15.20	75.30	78.20	169.00	17.70	10.90	0.17	13.40	29.00	0	17.40	3	1	9	1	16	1	366
Marion	GA	49.2	59.10	35.60	0	1.6	1.1	40.8	8742	38.70	3	22.90	12.90	30.40	8.10	47.10	38.30	101.50	12.70	11.00	0.19	13.80	31.50	0	17.20	0	0	9	0	29	1	257.46
McDuffie	GA	46.9	54.10	40.20	0	2.8	1.2	38.4	21875	39.60	3	18.80	13.40	31.00	10.40	55.90	63.00	160.70	11.80	10.90	0.19	18.30	28.30	1	14.60	3	0	19	2	37	3	424.3
McIntosh	GA	48.8	61.70	35.00	0.1	1.5	0.1	44.4	14333	40.80	3	17.20	12.20	30.90	9.50	63.10	48.90	142.80	13.10	9.40	0.17	14.10	31.90	0	15.80	1	0	3	0	4	0	501.22
Meriwether	GA	47.7	56.30	38.30	0.1	2	0.6	41	21992	34.50	2	22.80	13.10	30.90	12.00	57.40	59.90	142.10	13.60	11.00	0.18	19.90	29.90	1	16.40	6	0	18	0	47	0	282.42
Miller	GA	47.8	68.30	30.20	0.8	0.4	0	41.7	6125	42.80	4	17.90	11.40	28.40	16.50	45.10	52.10	125.80	16.50	10.60	0.18	14.80	28.90	1	15.70	4	0	10	0	23	0	512.08
Mitchell	GA	51.9	46.20	47.40	0	4.4	0.3	37.1	23498	33.50	4	23.40	12.50	32.90	11.10	57.00	53.10	157.80	16.10	11.10	0.20	18.50	32.30	1	17.20	31	1	131	13	214	23	395.66
Monroe	GA	50.2	72.00	23.50	0.1	2.3	0.7	41.3	26424	55.60	3	15.80	12.40	30.60	9.90	62.00	48.90	132.70	11.60	11.50	0.16	16.00	31.60	1	13.90	4	0	12	1	15	0	239.52
Montgomery	GA	51.5	64.40	26.00	0.2	6.5	0.2	37	9123	39.10	4	18.70	11.50	34.20	12.80	69.70	65.70	154.80	18.60	10.70	0.17	17.40	32.80	0	17.60	0	0	0	0	2	0	347.35
Morgan	GA	48.3	71.60	23.50	0.1	3.1	0	41.3	17868	55.30	2	13.40	11.40	32.60	12.40	53.30	50.50	110.40	12.90	11.30	0.15	16.10	28.40	1	14.20	2	0	14	0	22	0	344.47
Murray	GA	49.6	83.30	0.90	0	14.3	0.3	36.2	39628	43.20	3	32.40	13.70	31.80	15.50	79.10	78.40	163.60	15.70	10.50	0.18	18.30	29.30	1	19.30	4	0	12	0	19	0	216.39
Muscogee	GA	47.9	41.00	44.90	0.3	7.4	2.5	33.5	189885	40.90	3	12.60	14.00	32.60	8.60	53.00	53.50	146.00	13.00	11.90	0.20	18.50	32.30	1	12.30	20	0	127	3	234	4	272.16
Newton	GA	47.6	48.70	42.50	0.1	5.1	1.1	34.7	99958	51.20	2	14.80	13.30	32.60	16.00	64.30	66.60	156.50	13.10	11.50	0.17	17.80	29.90	0	14.70	31	0	73	3	139	4	184.29
Oconee	GA	48.8	84.80	5.40	0	4.7	4.1	39.1	32808	88.60	3	5.70	8.50	27.40	10.60	57.30	49.90	128.80	13.90	11.10	0.14	10.10	25.50	0	9.60	15	0	35	1	53	0	439.01
Oglethorpe	GA	49.6	75.90	17.90	0.1	4.1	0.2	40.1	14899	45.30	3	22.10	11.50	31.40	11.30	69.00	62.40	155.10	13.30	10.90	0.17	11.10	28.10	0	16.80	1	0	11	1	34	3	312.22
Paulding	GA	48.9	73.00	17.80	0.1	5.8	0.9	33.8	142324	65.50	2	9.90	11.20	28.60	10.00	79.70	77.80	173.90	19.50	10.70	0.16	14.60	28.30	1	12.00	30	0	69	2	143	7	150.27
Peach	GA	48.4	45.90	44.30	0	7.5	1.2	33.3	27695	44.30	3	14.20	13.00	36.10	12.80	75.90	64.80	173.00	12.60	11.50	0.18	18.10	30.50	0	16.10	7	1	20	2	35	2	232.06
Pickens	GA	49.1	93.60	0.40	0	3	0.5	42.1	29431	57.60	2	16.30	12.30	30.30	14.00	66.50	47.00	129.70	16.00	10.20	0.15	14.70	26.30	1	14.90	6	1	11	2	18	2	316.49
Pierce	GA	49.1	84.00	8.90	0.4	5.1	0.1	38.4	18758	42.90	4	18.10	12.60	31.00	11.00	86.00	66.20	170.10	13.20	10.10	0.18	14.90	32.20	0	17.10	3	0	41	2	51	2	216.09
Pike	GA	48.9	86.70	10.20	0	1.5	0.1	38.5	17869	56.90	2	11.00	10.40	29.20	12.20	58.60	43.90	147.60	13.10	11.10	0.15	18.00	29.30	0	14.20	2	0	15	0	34	2	310.33
Polk	GA	49.5	71.90	12.60	0	13	0.6	36.2	41475	42.50	4	23.30	11.40	34.90	20.60	83.00	84.30	190.30	17.10	10.90	0.18	17.10	31.50	1	17.20	15	0	21	0	36	0	249.03
Pulaski	GA	43.2	60.00	34.70	0.1	3.5	0	41.1	12010	36.60	3	19.90	12.40	34.60	13.30	64.30	73.40	175.20	14.40	11.00	0.18	14.60	32.40	0	16.80	3	0	9	0	17	1	344.64
Putnam	GA	48.7	65.30	26.00	0	6.5	0.4	43.5	21218	44.80	4	14.10	11.60	31.40	11.90	49.20	36.30	106.40	10.90	11.30	0.16	13.30	28.10	1	17.70	0	0	5	0	26	2	151.24
Quitman	GA	47.8	41.90	50.70	0	0.5	5.1	46.4	2513	30.50	4	29.70	13.30	31.50	16.20	60.30	51.60	145.50	14.10	10.90	0.18	12.50	.	0	16.80	0	0	4	0	3	1	369.99
Rabun	GA	49.3	87.00	1.80	0.4	8	0.8	45.8	16276	41.90	4	16.20	10.80	27.90	9.50	53.90	46.60	105.80	14.00	8.80	0.17	19.10	27.50	1	22.00	2	0	6	0	8	0	428.24
Randolph	GA	46	36.20	59.70	0	1.6	1.4	42.8	7719	31.70	4	26.30	12.80	31.40	8.30	27.70	35.80	110.20	10.60	10.70	0.21	20.70	32.40	0	14.60	5	0	98	5	146	16	324.33
Richmond	GA	48.4	35.50	55.20	0.1	4.7	2	33.2	200549	41.10	3	17.00	13.10	32.10	9.20	53.40	54.20	145.90	12.00	11.30	0.20	20.20	32.10	1	14.30	40	0	95	4	295	12	129.79
Rockdale	GA	47.6	34.50	51.00	0.1	10.2	2.2	36.9	85215	56.70	2	13.10	12.00	34.70	10.20	64.50	58.80	152.00	12.60	11.60	0.18	19.20	29.80	1	15.40	36	2	85	2	140	6	166.91
Schley	GA	48	67.20	27.40	0	4.9	0	37.1	5010	43.40	4	18.70	11.60	30.30	12.20	51.80	32.00	137.60	13.40	11.10	0.18	14.20	30.80	0	16.10	5	0	12	1	16	1	645.1
Screven	GA	48.8	54.50	41.70	0.2	1.8	0.5	39.5	14593	36.40	4	18.00	12.30	31.30	11.40	54.60	45.30	120.20	14.20	10.40	0.20	16.60	29.60	0	16.80	1	0	5	0	12	1	235.23
Seminole	GA	47.4	61.60	33.60	0	2.9	0.9	43.7	8729	35.00	4	16.00	11.30	32.60	15.50	73.40	65.50	203.50	18.50	10.40	0.18	17.70	29.80	1	14.50	8	0	12	0	25	2	196.47
Spalding	GA	48.5	59.30	33.30	0.4	4.3	0.9	37.2	64073	43.10	2	19.40	12.30	33.50	11.40	59.50	46.50	147.80	13.30	11.30	0.19	22.00	31.80	1	15.90	13	0	60	4	136	7	179.13
Stephens	GA	47.9	82.80	11.70	0.2	3.1	0.4	40.7	26175	37.90	4	18.40	10.20	32.00	12.50	64.70	69.20	134.70	13.60	9.80	0.17	16.30	29.50	1	15.40	4	0	15	0	41	1	458.73
Stewart	GA	60.8	25.80	50.20	0.1	20.2	2.2	37.3	6058	24.90	4	34.30	12.70	33.00	9.00	39.60	40.70	104.60	12.80	11.00	0.24	14.00	29.60	0	18.20	1	0	6	0	17	0	482.7
Sumter	GA	47.6	39.70	52.30	0	5.2	1.1	33.8	32819	35.80	4	21.30	14.60	32.90	10.70	49.10	43.30	135.40	13.60	11.40	0.21	20.30	30.40	0	16.00	33	2	211	9	333	18	391.39
Talbot	GA	47.3	40.10	56.30	0	2.3	0.5	45.6	6865	36.50	4	20.80	13.20	32.70	9.00	52.90	50.50	126.60	12.80	11.00	0.18	16.20	31.60	0	15.30	1	0	9	1	20	1	194.61
Taliaferro	GA	49	33.70	61.50	0	4.2	0.3	45.9	1717	30.10	4	30.90	13.30	30.80	11.60	45.50	51.70	118.90	10.40	10.50	0.21	19.10	27.90	0	19.20	0	0	0	0	0	0	479.4
Tattnall	GA	58.2	58.40	29.10	0.2	10.7	0.2	36.6	25520	35.60	4	25.60	12.30	34.70	13.30	63.40	52.80	152.40	11.10	10.60	0.20	18.20	32.70	0	18.60	2	0	3	0	5	0	376.69
Taylor	GA	48.3	57.40	40.40	0	0.9	0.9	39.7	8906	31.60	4	23.20	12.00	31.40	12.70	70.70	63.30	175.60	11.70	11.20	0.22	17.60	34.30	0	16.60	2	0	6	2	13	2	437.3
Telfair	GA	57.3	49.00	38.70	0	11.6	0	39.2	16500	32.30	4	29.60	12.10	29.20	12.40	80.50	68.90	183.00	14.30	10.80	0.21	15.90	33.50	0	15.50	0	0	9	0	15	0	335.44
Terrell	GA	48.1	35.50	60.60	0	2.7	0.2	39.6	9315	34.00	3	24.20	12.40	31.60	8.40	43.70	41.60	139.00	15.00	10.90	0.21	24.50	34.40	0	16.40	40	2	100	10	156	18	544.6
Thomas	GA	47.4	57.60	35.70	0.1	3.4	0.8	39.6	44720	40.20	4	17.50	12.00	32.20	10.30	63.70	61.60	159.70	16.60	11.20	0.18	19.40	31.60	1	16.00	9	0	73	3	133	14	258.91
Tift	GA	47.9	56.30	29.30	0	11.3	1.2	34.5	40118	40.00	4	17.80	11.50	31.70	11.10	69.60	54.20	168.70	15.40	10.90	0.19	18.00	32.20	1	17.40	19	0	56	1	93	4	364
Toombs	GA	47.5	60.50	25.30	0	11.5	0.9	36	27223	36.80	4	19.40	11.30	36.80	12.30	67.80	64.20	146.10	14.20	10.70	0.19	16.50	32.70	1	16.90	3	0	11	1	20	3	166.56
Towns	GA	47.7	94.90	1.00	0.2	1.4	0.2	51.1	10471	42.40	4	10.90	9.50	29.60	10.00	44.70	32.80	80.80	10.50	8.70	0.14	17.70	27.60	1	15.80	0	0	3	0	15	0	199.44
Treutlen	GA	50.1	67.90	29.60	0	2.1	0	36.8	6885	32.10	4	23.70	11.40	31.10	11.90	75.20	71.80	168.50	18.60	10.60	0.18	12.30	33.90	0	14.60	0	0	1	0	2	0	413.99
Troup	GA	48.1	57.20	35.00	0	3.6	1.8	36.3	67044	43.00	4	16.40	12.10	31.40	12.70	77.60	73.40	159.70	14.80	11.20	0.18	20.80	30.80	1	14.70	16	1	56	3	105	4	285.39
Turner	GA	48.8	54.60	39.40	0.2	4.5	0.3	38.7	8930	32.00	4	23.50	12.80	32.90	12.80	76.20	54.00	177.70	14.70	10.70	0.19	24.60	33.20	0	18.10	3	0	28	0	59	4	358.4
Twiggs	GA	48.7	54.90	42.60	0	0.3	0	45	9023	38.50	3	31.40	12.30	33.80	12.50	72.40	72.20	184.20	14.60	11.20	0.20	12.90	32.50	0	16.00	2	0	2	0	4	0	321.93
Union	GA	48.7	94.10	0.80	0.4	3	0.6	50.7	21356	47.90	4	11.30	10.30	29.30	12.40	52.00	38.10	111.70	12.90	9.00	0.14	12.90	27.00	1	17.30	0	0	6	1	15	1	323.44
Upson	GA	48	67.50	28.40	0.3	2.3	0.5	40.3	27153	34.00	4	20.80	11.00	31.00	12.30	54.70	42.90	128.60	11.00	11.20	0.18	17.20	30.90	1	14.80	5	0	47	0	179	11	446.38
Walker	GA	51	91.30	4.30	0	1.9	0.6	38.9	68756	40.80	3	18.70	13.80	32.30	14.80	72.80	61.20	162.80	16.20	11.00	0.17	15.60	28.60	0	14.30	0	0	6	0	28	0	325.68
Walton	GA	49.1	75.90	16.40	0.2	4	1.3	39.7	83768	55.30	2	13.20	10.90	31.00	12.80	67.20	61.00	154.30	15.10	11.40	0.17	18.10	26.90	1	14.20	6	0	36	2	64	3	892.46
Ware	GA	48.7	63.80	29.50	0.4	3.9	1.1	37.4	36312	34.60	4	17.60	11.30	33.70	10.60	75.50	72.90	173.00	12.50	10.10	0.19	17.10	32.10	0	14.70	9	0	48	4	92	7	284.3
Warren	GA	49.8	37.10	60.50	0	0.5	1.2	38.4	5834	36.80	4	24.90	13.20	32.90	12.30	54.30	49.30	138.40	12.00	10.80	0.20	19.10	29.20	0	15.40	3	0	6	0	10	0	678.45
Washington	GA	46.2	43.20	52.80	0	2.3	0.6	42.9	21187	35.50	4	21.30	12.20	32.00	12.20	47.50	54.80	143.90	11.80	10.80	0.20	15.90	32.40	0	14.00	2	0	21	0	25	1	641.78
Wayne	GA	52.2	71.20	19.50	0	6.2	0.4	37.6	30099	42.00	4	18.70	12.00	34.60	13.80	72.80	51.10	146.20	13.30	10.20	0.19	15.20	31.80	0	15.10	0	0	3	0	9	0	209.12
Webster	GA	48.7	48.30	48.80	0	2	0	40.6	2799	36.30	4	19.10	11.90	31.00	8.50	32.00	38.40	120.70	12.10	10.90	0.17	12.80	27.90	0	16.50	1	0	3	0	7	0	295.48
Wheeler	GA	61.7	56.10	41.70	0.3	1.6	0	37.9	7421	29.50	4	23.10	11.70	29.50	11.60	73.70	56.30	156.70	15.40	10.70	0.24	5.30	33.80	0	14.60	1	0	2	0	3	0	240.69
White	GA	48.9	92.50	2.00	0.1	3	0.5	42.3	27144	45.00	4	14.80	11.20	27.80	10.70	68.40	49.60	125.40	16.40	9.40	0.16	16.30	28.20	0	15.70	3	0	11	0	31	0	290.46
Whitfield	GA	49.8	59.50	3.80	0.1	34.1	1.3	34	102599	46.80	3	31.10	12.30	35.00	11.70	68.70	66.70	147.30	15.20	10.90	0.18	18.10	30.80	1	21.50	10	1	24	3	46	4	377.7
Wilcox	GA	58.7	58.40	35.30	0.2	4.3	0	39.7	9255	33.90	4	19.30	11.60	31.60	15.50	70.10	72.30	177.20	14.30	10.90	0.20	14.60	33.70	0	16.80	1	0	5	0	45	5	469.49
Wilkes	GA	48.8	51.10	42.40	0	4.5	0.7	43.4	10593	33.70	4	21.40	12.40	31.40	12.20	42.40	34.70	105.00	10.60	10.60	0.19	20.70	28.10	0	16.70	2	0	6	0	19	0	447.31
Wilkinson	GA	47.9	56.80	38.10	0	2.7	0	41.1	9563	47.30	4	17.40	13.20	34.90	12.90	73.10	68.20	177.30	14.90	11.30	0.18	10.60	32.20	0	13.90	1	0	8	1	22	2	570.7
Worth	GA	48	67.30	28.20	0.5	2	0.2	39.7	21679	40.10	3	21.90	12.80	34.80	10.10	57.70	39.60	144.10	15.20	11.00	0.18	12.90	32.80	0	17.40	29	1	75	4	129	8	4028.42
Hawaii	HI	50.2	30.30	0.50	0.2	12.4	32.8	40.9	185079	54.70	4	7.70	8.10	25.10	9.20	40.90	31.60	86.90	7.90	.	0.14	26.90	24.20	3	5.00	15	0	28	0	64	0	600.74
Honolulu	HI	50.1	18.70	2.10	0	9.6	50.5	37.8	953207	80.00	3	8.60	9.20	23.30	10.20	34.40	24.40	81.30	7.90	.	0.11	27.30	23.90	8	3.80	139	0	334	4	385	6	11.99
Kalawao	HI	46.7	20.90	0.00	0	4.6	62.7	55.3	90	.	3	12.70	8.80	23.80	.	.	.	.	.	.	0.12	22.20	.	0	.	0	0	0	0	0	0	619.96
Kauai	HI	50.2	29.60	0.60	0.3	10.7	41.3	41.3	67091	63.20	4	8.20	7.80	21.10	8.00	30.70	20.70	69.90	7.90	.	0.13	26.50	24.00	1	4.70	12	0	18	0	21	0	1161.52
Maui	HI	50.1	30.50	0.40	0.1	11	38.4	39.6	154834	69.70	3	7.90	8.20	23.50	7.30	36.00	21.80	74.00	7.90	.	0.12	32.20	24.10	1	5.40	25	0	57	1	110	4	569.27
Adair	IA	49.6	96.60	0.30	0	1.7	0.3	45.3	7682	53.40	4	6.00	7.80	33.60	6.30	27.00	18.40	68.70	7.90	8.70	0.16	8.90	18.10	1	4.50	1	0	1	0	1	0	423.44
Adams	IA	49.5	96.80	0.40	0.1	1.1	0.5	46.7	4029	46.90	4	6.20	8.80	32.70	10.00	34.40	24.00	75.10	8.70	8.70	0.16	11.20	18.90	1	6.00	0	0	0	0	0	0	639.08
Allamakee	IA	51	91.20	0.90	0.1	6	0.2	44	14330	49.40	4	13.10	7.50	35.80	7.40	28.40	25.80	67.10	6.00	8.90	0.16	8.50	16.20	1	7.20	7	1	20	1	44	3	497.29
Appanoose	IA	48.7	95.70	0.50	0.1	1.8	0.5	44.2	12887	39.10	4	10.40	9.70	38.70	8.70	34.20	29.60	80.90	11.90	9.20	0.17	12.20	22.60	1	5.80	1	0	1	1	2	2	442.96
Audubon	IA	48.3	97.10	0.30	0	0.4	0.4	47	6119	49.60	4	9.50	8.90	34.10	8.20	34.70	21.40	65.90	8.30	8.70	0.16	5.50	17.40	1	5.80	1	0	1	0	1	0	716.26
Benton	IA	50	96.60	0.60	0.1	1.4	0.3	40.9	26076	63.10	3	7.20	8.80	33.10	10.40	45.40	39.50	99.00	10.90	9.90	0.15	9.20	17.20	1	4.00	7	0	15	1	24	1	565.77
Black Hawk	IA	48.6	82.10	8.80	0.2	4.2	2.2	34.4	131090	50.90	3	8.90	10.00	31.20	8.80	60.00	53.10	126.80	11.80	9.40	0.18	14.70	19.30	3	5.30	7	0	35	0	366	2	571.57
Boone	IA	50.2	94.50	0.40	0.1	2.5	1	40.8	26306	60.40	4	6.20	7.60	35.50	10.30	37.90	31.30	89.50	9.20	9.10	0.16	12.70	19.20	1	4.10	1	0	4	0	6	0	435.48
Bremer	IA	48.9	95.30	0.90	0.2	1.4	1.1	39.3	24276	65.70	3	4.10	8.20	34.40	8.60	49.90	39.40	97.90	9.50	9.30	0.14	10.10	17.30	2	3.40	0	0	2	0	32	0	571.02
Buchanan	IA	49.6	96.30	0.30	0.2	1.4	0.5	39	20958	57.20	4	7.00	8.00	32.90	10.40	41.50	40.40	98.50	9.60	9.70	0.16	9.70	17.70	1	4.80	2	0	6	0	11	0	574.91
Buena Vista	IA	50.1	61.40	2.60	0	25	10.1	37.1	20260	52.30	4	20.60	8.80	32.80	6.80	24.90	18.70	62.60	6.40	8.70	0.15	14.30	17.40	1	9.30	0	0	1	0	2	0	580.13
Butler	IA	49.4	96.80	0.20	0.3	1.2	0.4	43.8	14867	55.00	4	7.60	8.30	32.60	9.00	50.40	39.20	100.90	10.40	9.10	0.15	8.50	17.20	0	4.50	1	0	1	0	2	0	569.97
Calhoun	IA	48.6	94.70	1.70	0.3	1.8	0.3	47.8	9670	50.80	4	7.00	8.80	34.70	9.00	34.30	24.80	81.10	7.90	8.80	0.17	9.00	18.30	1	5.20	0	0	0	0	0	0	569.44
Carroll	IA	48.7	95.20	1.40	0	2.3	0.1	42.3	20816	56.30	4	7.40	6.50	33.20	6.40	41.30	30.90	100.60	9.80	8.90	0.15	9.00	17.50	2	3.80	1	0	1	0	1	0	564.27
Cass	IA	48.9	95.70	0.20	0.1	2.4	0.6	45.1	13956	47.90	4	10.60	7.80	35.60	10.10	24.90	16.50	64.00	7.60	8.70	0.17	9.80	16.70	1	5.80	0	0	0	0	1	0	579.44
Cedar	IA	49.5	95.70	0.70	0.2	1.8	0.2	42.4	18499	63.70	4	5.80	7.80	35.90	9.20	53.70	41.60	127.50	12.00	10.40	0.14	8.90	18.10	0	3.80	9	0	20	0	26	0	568.31
Cerro Gordo	IA	48.8	91.20	1.60	0.3	4.5	1.1	43.3	44151	53.10	4	6.50	7.80	31.40	9.20	67.40	62.90	149.10	10.40	8.60	0.16	10.60	18.30	1	4.20	7	0	13	0	14	0	576.91
Cherokee	IA	49.3	93.90	0.90	0.3	3.3	0.4	47	12072	53.50	4	9.30	8.50	33.50	6.70	26.70	19.50	60.50	5.10	8.60	0.17	5.80	20.20	1	5.70	0	0	0	0	1	0	504.38
Chickasaw	IA	50.3	96.30	0.40	0.2	2.1	0.3	43.7	12439	49.20	4	9.20	7.30	33.60	9.10	33.10	28.60	76.50	8.70	8.80	0.16	8.50	15.30	1	5.50	0	0	2	0	3	0	431.17
Clarke	IA	49.8	84.60	0.10	0	12.7	1	40.2	9286	47.80	4	9.40	8.50	37.20	7.40	25.80	28.90	73.00	7.40	8.90	0.17	12.80	19.70	1	5.60	0	0	2	0	2	0	567.24
Clay	IA	49	93.90	0.20	0	3.3	0.5	42.5	16667	53.50	4	6.60	9.40	37.10	7.60	47.40	33.10	68.10	9.50	8.20	0.16	8.50	16.40	1	4.50	0	0	2	0	3	0	778.54
Clayton	IA	50.1	96.10	1.00	0.1	1.8	0.4	45	18129	53.80	4	8.80	7.00	34.00	8.10	28.10	21.60	62.00	7.00	9.40	0.15	10.10	17.10	2	6.30	1	0	6	0	8	1	694.91
Clinton	IA	49.2	91.40	2.50	0.3	3	0.6	41.4	49116	49.90	4	8.30	8.30	32.10	15.80	75.00	58.20	151.90	13.70	10.40	0.17	12.00	18.20	2	4.10	5	0	24	0	44	0	714.19
Crawford	IA	50.8	67.50	1.20	0.5	27.3	1.9	38.4	17096	51.50	4	21.30	10.40	33.40	8.30	34.90	25.20	66.60	7.60	8.80	0.17	10.00	18.50	1	9.30	1	0	6	0	6	1	588.45
Dallas	IA	48.9	86.20	1.30	0	6.1	4.2	34.3	66135	82.10	3	4.60	8.10	27.60	6.50	53.40	37.60	117.00	12.80	9.20	0.13	9.80	20.10	1	3.70	25	0	36	0	55	0	502.19
Davis	IA	49.6	97.00	0.10	0	1.3	0.3	38.6	8753	49.60	4	14.70	8.90	33.40	12.90	35.20	26.50	75.30	10.70	9.40	0.17	13.10	20.60	1	8.60	0	0	0	0	0	0	531.88
Decatur	IA	50	93.10	1.60	0.2	2.6	0.7	42.1	8457	36.80	4	14.00	9.40	37.40	8.40	28.30	24.80	74.00	9.70	9.00	0.18	15.40	20.30	1	6.60	0	0	0	0	0	0	577.76
Delaware	IA	50.1	96.90	0.20	0	1.3	0.3	38.2	17764	56.70	4	8.60	7.90	37.30	8.10	31.10	24.50	62.10	9.70	9.50	0.16	10.20	17.30	1	5.00	0	0	1	0	3	0	416.12
Des Moines	IA	48.6	88.00	5.90	0.1	2.9	0.6	41.5	40325	49.00	4	8.00	9.60	33.80	18.90	58.70	41.10	127.80	12.80	10.70	0.19	13.70	19.70	1	4.80	1	0	3	0	13	0	380.61
Dickinson	IA	49.6	96.10	0.50	0.2	1.8	0.4	48.1	16667	58.00	4	4.40	7.30	31.20	7.90	44.00	31.40	87.60	8.40	8.00	0.15	10.70	16.90	1	4.10	1	0	1	0	2	0	608.3
Dubuque	IA	49.3	91.40	2.80	0	2.3	1.6	38.6	93653	59.40	3	7.70	7.30	29.40	8.30	50.80	48.20	122.30	12.20	10.10	0.16	12.40	17.20	3	4.10	21	1	32	1	48	1	395.88
Emmet	IA	49.9	87.90	1.60	0.4	9.3	0.2	41	10302	48.00	4	10.30	7.50	36.70	8.50	34.30	27.70	71.10	5.60	8.00	0.18	9.20	16.70	1	7.00	0	0	0	0	0	0	730.81
Fayette	IA	50	94.10	1.20	0	2.2	0.9	43.2	20880	52.20	4	9.00	8.80	34.30	8.00	39.10	34.30	80.00	8.60	9.40	0.16	9.90	16.90	2	5.30	2	0	4	0	7	0	500.63
Floyd	IA	49	92.80	1.80	0.3	2.5	1.5	43.3	16303	49.80	4	10.10	9.00	31.80	9.10	48.10	44.60	101.60	8.60	8.60	0.16	9.00	17.70	1	5.60	0	0	0	0	0	0	581.97
Franklin	IA	50.4	85.80	1.30	0	12	0.1	42.8	10680	52.90	4	10.80	9.00	35.60	9.40	54.40	44.20	102.00	8.10	8.80	0.17	10.50	17.80	1	6.90	0	0	1	0	1	0	511.15
Fremont	IA	49.7	95.30	0.40	0.5	2.5	0	45.1	7441	53.90	4	7.20	7.90	34.10	14.50	51.00	35.80	119.80	10.10	9.10	0.16	8.70	23.40	1	4.50	0	0	0	0	0	0	569.57
Greene	IA	49.4	95.00	0.10	0	2.6	1.3	45.6	9336	48.80	4	7.70	9.60	35.90	9.50	30.20	24.00	72.00	8.60	8.80	0.15	14.80	17.40	1	5.20	0	0	1	0	1	0	501.86
Grundy	IA	49.4	97.10	0.60	0	1.1	0.2	43	12453	64.10	3	4.80	8.70	32.60	9.40	47.40	29.70	92.80	10.90	9.30	0.14	7.40	18.70	1	3.50	0	0	1	0	6	0	590.62
Guthrie	IA	49.7	95.60	0.30	0.3	2.3	0.2	44.8	10954	55.50	3	7.60	6.50	33.60	7.40	36.70	31.70	84.10	9.60	8.80	0.15	10.60	18.30	1	5.50	1	0	1	0	4	0	576.75
Hamilton	IA	49.7	89.60	1.10	0	5.9	3	42.3	15673	58.90	4	7.40	8.50	32.00	10.50	44.50	28.60	87.60	5.80	9.10	0.15	12.60	19.00	1	5.20	0	0	2	0	2	0	571
Hancock	IA	49.9	93.70	0.60	0.3	3.9	0.1	44.8	11341	57.20	4	6.60	7.60	36.70	9.30	45.90	41.60	93.80	7.40	8.40	0.14	7.10	18.10	1	4.90	3	0	3	0	3	0	569.31
Hardin	IA	49.7	92.20	1.40	0.3	4.1	0.5	43.7	17534	50.60	4	8.20	8.10	35.90	10.20	45.70	37.10	93.30	8.20	9.20	0.15	7.70	18.30	1	5.20	1	0	1	0	4	0	696.85
Harrison	IA	49.2	96.50	0.10	0.2	1.6	0.3	42.9	14928	55.30	3	8.00	9.60	34.20	7.90	51.60	33.40	106.70	10.50	8.90	0.16	11.10	24.80	1	5.00	9	0	12	0	14	0	434.33
Henry	IA	51.2	88.50	2.00	0.3	4.6	2.5	40.2	20145	50.70	4	7.90	8.10	34.10	10.00	36.90	28.80	82.40	9.10	10.30	0.17	12.20	19.30	1	4.70	3	0	17	1	29	1	473.25
Howard	IA	49.6	96.60	0.70	0	1.5	0.2	42.1	9566	49.90	4	10.40	7.30	30.70	10.00	35.00	31.90	72.40	7.00	8.30	0.16	13.20	15.10	1	5.70	0	0	1	0	4	0	434.35
Humboldt	IA	49.4	94.00	0.10	0.3	3.9	0.3	44.3	9815	54.30	4	8.20	7.50	32.80	9.00	41.70	34.10	84.10	12.00	8.60	0.16	6.20	18.30	1	4.70	0	0	0	0	1	0	431.51
Ida	IA	49.3	95.90	0.00	0.7	2	0.4	42.4	7089	53.30	4	6.40	8.10	31.90	9.00	33.60	27.30	83.40	7.10	8.60	0.16	6.10	21.50	1	4.70	0	0	0	0	0	0	586.46
Iowa	IA	49.9	95.60	0.80	0	2.4	0.2	44.8	16355	57.80	4	7.50	8.00	33.90	10.00	49.80	45.50	113.40	11.10	9.90	0.15	7.50	17.60	1	4.00	4	0	7	0	13	0	636.04
Jackson	IA	49.6	95.70	0.50	0	1.3	1.1	44	19848	49.80	4	8.50	8.00	30.90	13.30	56.30	50.70	117.40	11.20	10.20	0.15	9.20	17.40	1	5.20	1	0	4	0	5	0	730.42
Jasper	IA	50.9	94.10	1.50	0.1	2	0.5	41.6	36842	53.80	4	6.90	8.80	33.60	8.70	51.90	34.80	105.30	10.80	9.40	0.15	12.10	18.90	1	3.90	6	0	10	0	53	0	435.51
Jefferson	IA	53.4	80.60	5.70	0	2.8	5.1	43.5	16843	46.60	4	5.20	8.00	28.30	9.50	30.00	21.00	61.30	10.70	9.90	0.15	12.50	20.50	1	7.30	0	0	3	0	7	0	614.04
Johnson	IA	50	79.60	6.20	0.1	5.4	6.3	29.3	130882	58.90	3	4.90	6.70	24.90	7.40	49.00	37.00	111.20	11.30	9.30	0.15	19.00	17.50	3	5.40	73	0	185	1	372	3	575.62
Jones	IA	51.9	94.40	2.50	0.3	1.7	0	42.7	20638	55.20	3	7.70	8.20	39.40	9.60	49.60	43.60	104.10	11.90	10.00	0.15	8.50	17.40	1	4.70	4	0	8	0	16	0	579.18
Keokuk	IA	49.7	96.80	0.10	0	1.5	0.5	43.8	10511	49.90	4	7.70	7.90	34.60	14.40	38.10	33.30	90.50	8.90	9.80	0.15	10.50	18.10	1	6.10	2	0	2	0	3	0	972.72
Kossuth	IA	49.6	95.40	0.80	0	2.2	0.5	46.6	15543	55.10	4	5.10	8.00	36.60	8.70	37.00	28.80	67.80	5.40	8.30	0.15	8.10	17.30	1	4.40	1	0	1	0	1	0	517.52
Lee	IA	50.6	90.90	2.50	0.1	3.5	0.6	42.6	35862	49.70	4	7.70	10.10	37.60	15.30	58.30	46.30	125.50	11.50	10.70	0.18	11.90	19.90	2	4.30	0	0	1	0	3	0	716.88
Linn	IA	49.2	87.00	4.80	0.1	3	2.3	36.5	211226	64.60	3	5.30	9.00	32.90	10.60	58.90	53.90	135.50	11.00	9.70	0.16	10.60	17.50	2	3.60	90	2	225	10	460	28	401.77
Louisa	IA	50.9	78.60	1.00	0.2	15.7	3.9	39.8	11387	52.30	4	18.50	7.90	35.60	14.60	53.30	41.70	120.80	13.30	10.50	0.16	13.10	18.40	0	7.90	0	0	56	0	242	2	430.59
Lucas	IA	49.8	99.10	0.10	0	0.1	0	44.1	8898	55.90	4	7.30	10.00	37.00	7.90	29.10	20.00	66.80	9.10	9.00	0.15	15.00	20.10	1	5.30	0	0	0	0	0	0	587.65
Lyon	IA	49.9	96.00	0.00	0.1	2.5	0.3	38.7	11581	62.50	4	9.40	10.20	37.40	7.70	36.00	31.30	88.50	9.80	8.30	0.14	8.30	18.10	1	5.50	0	0	2	0	5	0	561.01
Madison	IA	49.7	95.90	0.20	0	1.8	1	39.8	15679	64.80	3	5.60	8.50	36.80	6.80	33.20	21.60	74.90	9.00	8.80	0.15	9.80	20.40	1	4.60	0	0	1	0	4	1	570.86
Mahaska	IA	50.3	93.70	1.40	0.2	2	1.3	38.9	22381	51.80	4	8.10	9.90	31.30	8.00	23.70	17.60	51.20	6.40	9.60	0.17	11.70	21.60	1	4.40	2	0	4	0	8	1	554.53
Marion	IA	49.7	94.70	0.50	0.2	1.8	1.1	38.6	33309	61.10	4	6.80	7.90	33.10	7.00	27.50	18.70	58.20	7.30	9.40	0.15	10.50	19.80	2	3.80	0	0	2	0	5	0	572.5
Marshall	IA	50.3	72.40	0.90	0.1	20.7	3.2	39.6	40648	53.60	4	14.90	9.80	34.20	10.00	53.10	41.70	114.00	10.40	9.30	0.15	11.10	18.30	1	7.60	8	0	20	0	224	0	437.44
Mills	IA	50.3	94.50	0.70	0.5	2.8	0.2	41.2	15059	75.60	3	7.40	8.60	35.20	14.70	69.70	46.70	146.60	11.00	9.10	0.14	9.50	21.50	0	4.10	0	0	1	0	2	0	469.13
Mitchell	IA	49.3	96.80	0.10	0.2	1.3	0.6	44	10776	55.10	4	9.50	7.40	32.60	9.30	35.60	26.20	74.60	8.00	8.20	0.15	8.00	18.30	1	6.40	0	0	2	0	2	0	694.07
Monona	IA	48.9	95.10	0.10	2.5	0.8	0.1	47.5	9243	47.40	4	8.90	8.80	33.60	9.20	36.80	22.30	88.50	9.30	8.80	0.17	8.30	21.90	1	5.50	5	0	6	0	7	0	433.72
Monroe	IA	49.9	93.40	0.00	0	2.7	0.8	42.1	7970	49.40	4	9.80	7.90	30.20	11.60	29.20	18.00	76.30	10.10	9.30	0.18	13.00	19.90	1	5.40	0	0	0	0	0	0	424.1
Montgomery	IA	48.5	94.10	0.00	0.3	3.6	0	44.6	10740	47.20	4	8.90	9.40	32.30	12.60	32.30	20.10	74.70	7.90	8.50	0.17	12.60	18.80	1	6.00	1	0	1	0	1	0	437.47
Muscatine	IA	49.7	77.70	1.90	0.1	17.5	1.1	38.2	42745	57.60	4	13.00	8.00	33.90	12.40	57.50	53.50	134.00	12.50	11.20	0.15	12.00	18.20	1	5.70	16	0	80	1	230	4	573.04
O'Brien	IA	49.8	93.10	0.70	0.1	4.4	0.9	43.6	14398	50.60	4	7.60	8.00	32.10	7.50	32.90	21.50	68.80	8.00	8.50	0.15	9.10	17.80	2	5.00	0	0	3	0	3	0	398.68
Osceola	IA	50.2	90.30	1.20	0	7.4	0.1	43.5	6462	55.40	4	12.60	8.30	33.20	7.50	33.40	22.30	67.50	8.50	8.10	0.16	9.30	17.30	1	6.50	0	0	1	0	4	0	534.94
Page	IA	51.9	91.50	2.00	0.8	3.2	1.1	43.7	15932	49.50	4	10.20	9.20	41.20	10.40	36.10	22.60	78.60	9.00	9.00	0.17	9.20	21.80	2	5.50	2	0	3	0	4	0	563.84
Palo Alto	IA	49.7	94.30	1.80	0.1	2.3	0.5	43.9	9421	50.60	4	5.60	8.70	35.40	8.40	43.10	29.50	66.70	8.60	8.10	0.14	10.80	16.40	1	5.00	0	0	0	0	0	0	862.89
Plymouth	IA	49.5	92.70	0.40	0.3	4.5	0.6	41.2	24986	66.10	3	7.40	7.50	33.50	8.10	35.70	26.60	83.70	7.30	8.90	0.15	7.20	19.10	1	4.80	0	0	4	0	9	0	577.24
Pocahontas	IA	49.7	93.50	1.70	0	3.4	0.5	47.6	7310	51.30	4	7.90	8.70	34.70	7.10	31.00	20.30	61.00	9.00	8.50	0.16	8.10	16.30	1	6.00	0	0	0	0	0	0	573.79
Polk	IA	49	78.50	6.20	0.1	8.1	4.4	34.7	430640	64.20	3	8.60	8.00	29.20	7.10	55.60	45.00	127.20	13.90	8.60	0.15	13.50	21.50	4	5.10	76	0	147	4	415	16	950.28
Pottawattamie	IA	49	88.20	1.30	0.3	7.4	0.6	38.5	93158	55.40	3	10.30	9.30	37.00	13.90	67.00	53.90	151.90	12.20	9.50	0.17	13.70	22.80	2	5.10	4	0	12	0	18	1	584.93
Poweshiek	IA	48.9	92.00	1.90	0	3	2	41	18914	52.40	4	7.30	8.40	30.90	8.40	43.00	29.50	88.30	9.20	9.60	0.15	9.20	17.70	1	5.20	5	1	6	1	14	1	535.5
Ringgold	IA	48.6	96.00	0.10	0.3	2.2	0.8	45.6	5131	47.60	4	8.00	8.40	33.80	8.50	29.90	17.70	55.00	5.80	8.90	0.15	13.50	20.10	1	7.20	0	0	0	0	0	0	575.01
Sac	IA	48.9	95.50	0.70	0	2.7	0	46.6	10350	54.70	4	7.90	8.30	34.90	7.60	27.60	20.30	71.50	8.10	8.80	0.15	7.90	17.50	1	5.30	0	0	0	0	0	0	458.09
Scott	IA	49	80.60	7.80	0.2	6.4	2.5	37.7	165224	56.20	3	7.60	8.70	31.90	9.90	61.40	54.50	150.10	12.90	10.30	0.17	12.50	19.70	2	4.20	18	0	99	1	179	3	590.78
Shelby	IA	48.8	95.00	0.40	0.1	2.8	0.3	45.4	12167	59.10	4	8.90	8.70	31.70	6.50	34.80	23.80	68.70	6.60	8.60	0.15	9.60	18.10	1	4.70	3	0	6	0	9	0	768.33
Sioux	IA	49.9	87.50	0.30	0.1	10.2	0.7	32.7	33704	66.60	4	10.00	8.00	27.90	7.20	28.00	17.70	66.30	7.00	8.80	0.14	8.70	16.80	4	5.70	3	0	7	0	7	0	572.82
Story	IA	51.8	84.50	1.80	0.2	3.2	7.3	26.7	89542	55.60	3	3.20	7.00	28.10	11.00	52.30	39.10	114.10	11.00	9.30	0.15	19.30	18.00	2	4.70	2	0	7	0	19	0	721.01
Tama	IA	49.1	82.20	0.60	6.9	8.6	0.3	41.8	17767	50.50	4	8.90	7.70	34.00	9.20	52.70	40.90	114.60	11.00	9.50	0.17	10.00	18.90	0	6.40	11	0	70	2	223	6	531.9
Taylor	IA	49.8	90.70	0.30	0	7.5	0.6	44.6	6317	50.70	4	9.00	7.30	33.70	9.50	36.70	28.20	80.60	8.00	9.00	0.16	11.10	19.90	0	6.50	1	0	1	0	1	0	423.65
Union	IA	48.7	94.40	1.10	0.2	2.7	0.7	40.9	12534	47.40	4	8.70	9.60	39.10	8.60	25.40	20.20	60.00	5.60	8.90	0.16	11.60	19.20	1	4.90	0	0	1	0	1	0	484.79
Van Buren	IA	50.3	96.80	0.30	0.1	1.3	0	43.3	7570	44.90	4	12.40	7.20	33.50	12.00	38.50	34.60	79.90	11.20	9.30	0.16	9.90	20.80	1	6.40	1	0	6	0	8	0	431.83
Wapello	IA	49	83.70	2.90	0.1	10.4	1.1	41.6	35625	41.30	4	12.60	11.20	34.40	20.20	65.30	64.60	144.50	13.60	9.70	0.20	14.90	21.80	1	7.10	1	0	3	0	6	0	569.83
Warren	IA	48.9	94.70	0.20	0.1	2.6	0.8	39.8	46225	74.00	3	4.30	8.10	32.50	6.90	56.50	43.50	121.20	13.60	9.20	0.14	8.50	20.70	0	3.30	3	0	15	0	20	0	568.84
Washington	IA	48.7	91.50	0.80	0.2	5.8	0.5	38.3	21704	57.30	3	8.60	7.60	32.30	7.80	38.90	30.00	79.40	9.80	10.30	0.15	9.60	18.00	1	5.30	24	1	70	3	124	5	525.44
Wayne	IA	48.7	96.40	0.60	0.2	0.5	0	45.3	6403	41.10	4	10.70	9.50	38.40	8.70	27.30	22.80	61.30	9.20	9.00	0.17	11.00	20.60	1	7.40	0	0	2	0	0	0	715.62
Webster	IA	51.2	88.00	4.60	0.3	4.5	1.3	40	38013	48.00	4	8.60	9.30	34.10	9.00	50.70	43.50	106.20	15.00	8.90	0.17	12.30	20.40	1	5.00	1	0	2	0	3	0	400.49
Winnebago	IA	49.5	92.20	1.00	0.2	4.1	1.2	43.5	10866	53.00	4	8.40	7.80	33.40	10.30	60.00	51.70	114.00	10.00	8.10	0.15	7.00	17.30	0	4.10	0	0	5	0	2	0	689.87
Winneshiek	IA	49.6	95.20	1.00	0.1	2.1	1	39.4	21056	62.10	4	5.30	7.00	31.90	5.40	23.20	16.30	46.10	4.50	8.70	0.14	6.40	14.50	1	4.30	3	0	0	0	7	0	872.83
Woodbury	IA	49.3	74.60	2.80	1.4	15.7	2.9	35.1	102172	51.90	3	14.20	9.00	35.20	8.80	54.60	44.50	141.80	11.00	9.00	0.19	14.20	23.10	2	7.20	4	0	15	0	81	0	400.12
Worth	IA	49.8	94.60	1.00	0	2.8	0.3	43.8	7598	54.60	4	7.70	9.90	34.30	10.00	62.80	60.80	132.30	10.20	8.10	0.15	10.00	17.40	0	4.50	0	0	1	0	1	0	580.42
Wright	IA	49.7	86.70	0.40	0	11	0.4	44.4	13229	47.80	4	9.50	8.20	32.40	9.30	39.60	27.40	72.40	9.70	8.80	0.16	10.30	19.70	2	6.40	1	0	1	0	2	0	1052.58
Ada	ID	50.1	85.20	1.20	0.4	7.8	2.6	34.8	392365	61.60	3	5.30	7.30	24.70	9.90	44.70	32.40	100.30	9.30	10.60	0.12	15.50	21.30	3	8.90	195	3	495	6	616	12	1363.06
Adams	ID	51.3	92.60	0.30	1.2	3.3	0.2	50	3976	42.30	4	10.90	7.50	28.20	12.10	26.50	15.20	58.80	6.60	6.60	0.14	13.10	23.30	0	14.70	0	0	1	0	3	0	1111.99
Bannock	ID	49.9	84.50	0.60	2.6	8.2	1.4	31.4	82839	48.50	3	8.00	9.10	30.70	6.30	45.40	38.80	105.80	6.80	6.70	0.14	15.50	24.70	1	9.80	4	0	5	0	8	0	974.78
Bear Lake	ID	49.6	93.60	0.80	0.2	4.1	0.6	40.5	5986	45.90	4	6.30	6.90	25.30	6.50	25.80	15.20	53.80	5.80	5.40	0.13	9.40	24.80	1	9.80	0	0	0	0	0	0	776.62
Benewah	ID	51	84.70	0.20	8	3.4	1.2	44.8	9285	45.30	4	13.70	6.70	29.60	8.00	34.40	28.60	75.70	8.60	9.50	0.15	14.20	24.30	1	13.10	0	0	0	0	0	0	2093.98
Bingham	ID	50.2	74.00	0.20	4.8	17.8	0.9	31.8	45607	51.60	4	13.20	9.80	30.40	6.40	27.80	21.30	69.60	7.20	7.40	0.14	14.30	29.20	1	14.50	2	0	2	0	3	0	2643.59
Blaine	ID	50.9	76.50	0.20	0	21	1	40.4	21376	66.20	4	11.30	5.10	17.10	5.00	23.90	10.20	38.00	5.60	6.20	0.13	18.10	26.80	1	16.20	192	2	446	5	478	5	1899.24
Boise	ID	52.2	91.70	0.20	0.9	4.1	0.7	48.4	7028	50.10	3	6.50	7.80	26.10	8.70	42.90	26.40	90.30	11.20	5.90	0.13	14.80	22.90	0	11.50	0	0	0	0	0	0	1734.57
Bonner	ID	50.4	93.50	0.10	0.6	2.8	0.7	45.8	40877	48.10	4	8.90	6.40	25.20	7.00	22.00	11.90	45.10	5.20	10.00	0.14	21.80	25.10	1	12.00	1	0	3	0	4	0	1866.08
Bonneville	ID	49.9	83.60	0.40	0.2	12.6	1	31.7	104234	59.30	3	8.50	8.00	28.60	7.80	45.60	24.50	109.90	7.90	7.80	0.14	12.40	27.80	0	9.30	2	0	11	0	24	0	1268.56
Boundary	ID	50.6	90.90	0.20	1.2	4.6	0.9	42.8	10972	42.70	4	10.30	7.40	28.90	6.20	23.20	15.50	42.80	6.70	7.10	0.15	19.50	26.00	1	16.10	0	0	0	0	0	0	2231.67
Butte	ID	51.4	94.60	2.40	0	2.5	0	41.7	2891	41.70	3	7.90	6.60	27.40	5.80	33.00	20.90	71.40	6.70	5.80	0.13	14.60	28.10	0	14.00	0	0	0	0	0	0	1074.49
Camas	ID	52.1	90.40	0.00	0	9.2	0	44.3	1117	49.20	4	9.50	7.00	26.10	9.30	29.10	16.90	62.90	6.40	5.40	0.15	21.50	.	0	15.90	1	0	1	0	1	0	587.37
Canyon	ID	49.5	70.90	0.40	0.6	24.8	0.9	31.6	188923	48.50	3	15.40	8.60	34.70	12.20	53.50	45.80	118.60	9.90	10.70	0.14	18.10	24.80	2	15.30	48	1	139	4	207	5	1764.15
Caribou	ID	50.4	93.50	0.00	0	5.4	0	37.7	6963	55.20	4	8.00	8.00	28.90	6.90	24.20	17.50	47.30	7.10	5.90	0.13	8.00	27.00	0	9.20	0	0	1	0	1	0	2565.08
Cassia	ID	50.6	70.30	0.00	0.8	26.9	0.6	32	22952	49.00	4	19.00	7.90	35.10	6.50	26.20	17.00	48.40	6.30	7.10	0.14	13.30	26.50	1	15.00	1	0	6	1	11	1	1764.19
Clark	ID	55.3	51.30	0.10	5.6	41.9	0	32.7	982	42.10	4	29.30	7.10	27.50	7.00	34.30	13.90	64.10	6.50	6.20	0.17	26.80	.	0	27.40	0	0	2	0	0	0	2457.27
Clearwater	ID	54.1	90.90	0.20	2	3.8	0.8	49	8761	43.60	4	10.60	7.80	31.60	7.20	27.80	20.90	53.30	5.70	8.80	0.13	9.70	23.60	0	12.90	0	0	0	0	0	0	4920.94
Custer	ID	53.1	92.10	0.00	1	3.9	0	48	4368	45.60	4	10.30	6.20	26.80	7.70	27.40	16.60	59.40	7.50	5.90	0.14	11.20	25.40	0	13.30	1	0	0	0	2	0	3074.74
Elmore	ID	51.7	73.30	2.80	1.3	16.3	3.3	30	27038	45.00	4	12.20	8.80	31.50	9.90	39.60	27.70	84.20	8.60	7.30	0.16	14.00	23.30	1	13.40	1	0	16	0	24	1	663.64
Franklin	ID	50.7	91.30	0.20	0.5	6.7	0.1	31.5	12786	54.40	3	9.30	7.50	35.70	6.10	24.40	17.30	53.70	6.80	5.90	0.13	15.30	24.80	1	13.00	0	0	0	0	0	0	1863.53
Fremont	ID	52.6	85.10	0.20	0.3	12.4	0.3	33.5	13242	46.50	4	12.10	7.70	27.50	7.30	41.30	22.30	93.40	7.30	6.70	0.14	13.40	28.30	0	14.90	1	0	2	0	2	0	560.9
Gem	ID	49.5	88.00	0.00	0.9	8.2	0.6	42.9	16719	42.00	3	12.30	8.30	33.20	9.40	26.50	21.70	71.20	8.60	9.40	0.14	19.50	23.80	1	13.40	4	0	8	0	10	0	728.97
Gooding	ID	51.7	68.10	0.00	1	28.8	0.6	34.3	15464	46.90	4	22.10	7.20	32.30	9.60	39.70	32.20	89.60	8.60	7.50	0.15	19.30	25.30	1	19.90	0	0	5	0	8	0	8477.35
Idaho	ID	52.2	91.30	0.10	2.9	3.2	0.3	48	16267	42.00	4	10.10	6.30	25.60	5.70	21.90	10.70	47.10	6.70	8.90	0.14	13.30	23.40	0	14.00	1	0	3	0	3	0	1093.5
Jefferson	ID	50.2	87.00	0.00	0.3	10.4	0.4	30	26140	61.20	3	12.20	9.20	32.40	7.60	42.80	24.40	99.80	7.70	7.80	0.13	12.40	28.90	0	12.80	2	0	4	0	5	0	597.18
Jerome	ID	51.1	63.10	0.00	0.2	34.4	0.6	31.7	22374	48.60	4	24.10	6.70	32.10	8.80	54.50	40.60	114.60	9.30	7.90	0.15	17.40	25.20	1	18.10	2	0	24	2	44	2	1244.12
Kootenai	ID	49.3	91.00	0.30	1.3	4.3	0.7	38.9	138494	52.00	3	7.10	6.80	25.20	6.50	44.10	33.10	94.00	9.00	11.80	0.14	16.90	24.10	1	11.20	29	0	42	0	52	0	1076
Latah	ID	51.5	89.40	0.70	0.7	4.1	2.6	28.3	37244	43.80	4	3.80	6.00	22.20	5.80	18.30	10.80	32.10	6.20	9.30	0.14	19.70	23.50	1	10.20	0	0	3	0	4	0	4563.39
Lemhi	ID	51	93.30	0.10	0.6	3.2	0.2	49.7	7936	39.90	4	10.00	7.20	25.80	6.90	23.20	12.00	47.90	5.90	9.00	0.15	17.70	23.60	1	12.10	0	0	0	0	0	0	478.8
Lewis	ID	50.1	85.60	0.10	6.7	4.3	0.8	48	3821	41.10	4	10.30	7.30	27.60	7.00	24.80	18.80	51.70	7.60	8.50	0.15	14.20	24.60	0	15.80	0	0	0	0	0	0	1201.41
Lincoln	ID	51.7	67.20	0.00	0.5	29.7	0.2	32	5208	47.80	4	21.90	7.10	28.30	10.40	27.80	22.70	95.20	6.30	6.60	0.15	16.50	26.20	0	17.20	2	0	14	0	17	0	469.21
Madison	ID	48.4	88.90	0.60	0	7.1	1.2	22.6	37536	41.20	4	4.60	9.20	26.10	8.20	41.20	24.80	97.70	7.90	7.40	0.15	29.50	28.40	1	8.80	5	0	5	0	8	0	757.59
Minidoka	ID	50.6	63.00	0.20	0.5	34.3	0.4	35.3	20069	48.90	4	22.60	9.20	32.20	6.10	16.90	13.50	45.10	5.00	7.40	0.14	12.00	25.90	1	18.20	1	0	4	0	10	0	848.09
Nez Perce	ID	49.6	87.20	0.30	5.3	3.7	0.9	40.8	39265	50.00	3	8.00	8.40	31.60	6.50	43.00	32.50	80.20	9.30	9.00	0.15	12.60	23.40	1	11.00	9	2	19	5	40	11	1200.06
Oneida	ID	51.1	93.70	0.00	0.4	4.1	0	39.1	4286	46.60	4	9.00	8.60	26.70	6.10	32.30	19.10	72.70	7.00	6.00	0.13	15.40	26.90	0	10.90	0	0	0	0	0	0	7665.51
Owyhee	ID	51.1	68.10	0.10	3	26.5	0.1	36	11526	35.90	3	24.90	7.40	31.40	11.30	48.60	34.80	101.70	9.40	8.00	0.16	19.70	22.50	0	22.80	1	0	4	0	4	0	406.87
Payette	ID	49.5	78.80	0.30	0.6	17	0.5	37.2	22623	46.60	4	13.10	7.60	32.20	11.80	45.20	34.60	101.50	10.10	9.20	0.15	13.60	25.20	0	13.10	1	0	8	0	11	1	1404.24
Power	ID	51.5	62.50	0.20	3.3	32.9	0	33.2	7817	45.90	4	23.40	8.10	31.30	5.90	33.40	28.90	95.70	6.50	6.50	0.15	15.50	26.90	0	16.50	0	0	2	0	2	0	2629.66
Shoshone	ID	50.3	91.80	0.20	2.2	3.4	0.4	46.2	12765	39.30	4	14.80	8.40	29.30	7.30	42.20	26.90	84.50	7.40	9.70	0.15	15.60	24.80	0	11.70	0	0	0	0	0	0	449.46
Teton	ID	52.3	81.10	0.10	0.1	17	0.1	33.2	10170	60.70	4	7.30	6.30	21.60	6.70	37.40	23.30	71.70	7.90	5.40	0.13	18.10	27.80	1	16.50	2	0	6	0	8	0	1921.21
Twin Falls	ID	49.4	80.20	0.60	0.7	15.6	1.6	34.4	77230	49.40	4	12.30	7.80	31.30	9.30	53.00	38.40	122.90	8.70	7.60	0.14	14.70	24.00	1	12.30	5	0	70	1	123	10	3664.52
Valley	ID	51.8	94.70	0.00	0.2	4.4	0.1	46.9	9862	58.70	4	5.60	6.30	24.80	8.90	32.10	16.70	61.60	5.00	6.60	0.12	18.80	25.10	1	13.20	2	0	2	0	2	0	1452.98
Washington	ID	49.2	78.60	0.00	0.7	17.1	1	43.6	10198	41.60	4	16.10	7.50	31.60	12.40	28.10	23.90	67.70	9.50	7.50	0.15	20.90	23.30	1	14.90	0	0	1	0	1	0	855.2
Adams	IL	48.7	92.00	3.90	0.2	1.4	0.8	40.7	67103	51.10	4	8.30	9.10	32.90	11.30	81.30	74.80	183.00	12.90	10.70	0.15	11.70	21.30	1	5.10	2	0	24	0	29	0	235.51
Alexander	IL	50.8	61.80	34.50	0.6	1	0.1	41.1	8238	33.30	3	21.50	8.90	27.10	6.90	60.30	47.30	150.50	16.60	11.30	0.22	17.70	26.00	0	5.90	0	0	0	0	2	0	380.28
Bond	IL	52.3	87.80	6.00	0.1	3.4	1.1	39.7	17768	53.60	2	10.90	7.60	27.80	12.90	66.90	67.10	135.60	13.10	11.30	0.17	13.90	21.90	1	6.00	2	0	4	0	4	1	280.72
Boone	IL	50	73.90	2.00	0.2	21	1.1	36.8	54165	62.10	3	13.20	8.40	30.70	8.90	67.00	63.30	153.90	15.20	11.40	0.15	15.00	20.90	0	7.20	0	0	7	1	35	6	305.61
Brown	IL	64.1	73.60	21.20	0	3.6	0.6	37.3	6937	51.80	4	16.20	8.20	28.10	11.30	40.40	42.60	117.80	14.00	10.30	0.17	7.80	21.60	0	3.60	0	0	0	0	0	0	869.03
Bureau	IL	48.9	88.40	0.70	0.1	8.7	0.7	42.5	34978	53.40	4	8.90	7.90	27.90	9.30	45.40	41.80	92.90	10.60	11.50	0.15	11.00	19.30	2	6.50	1	0	4	0	8	0	253.82
Calhoun	IL	49.7	96.60	0.30	0.1	1.1	0.9	44.6	5089	51.00	2	8.70	7.80	30.10	12.00	72.10	58.00	149.10	15.00	10.80	0.15	10.70	22.10	0	5.50	0	0	1	0	1	0	444.81
Carroll	IL	50.1	93.40	1.20	0	3.5	0.6	46.5	15387	50.30	4	8.50	7.90	27.00	15.20	70.80	62.00	140.80	15.50	10.70	0.14	11.30	18.20	0	6.60	2	0	5	1	7	2	375.82
Cass	IL	50.1	76.20	3.80	0	18.7	0.3	38.7	13642	47.50	4	15.50	8.60	31.60	12.60	62.60	53.00	139.10	16.20	10.80	0.16	11.00	20.50	0	8.60	0	0	0	0	6	0	996.27
Champaign	IL	49.9	68.30	12.90	0.1	5.7	10.3	28.9	201081	51.00	3	4.90	9.60	25.90	10.30	60.40	59.40	136.20	14.40	11.80	0.16	20.10	20.00	2	6.00	26	0	79	2	97	4	709.38
Christian	IL	50.7	95.20	1.60	0.2	1.5	0.6	41.6	34800	49.30	4	11.10	9.20	28.90	11.70	48.40	42.50	113.60	14.60	11.50	0.16	11.50	21.40	2	5.80	13	0	23	3	26	4	501.42
Clark	IL	48.7	96.60	0.30	0	1.5	0.4	42.3	16335	49.90	4	8.50	8.50	32.50	18.10	77.10	69.70	162.60	15.10	11.40	0.16	8.70	26.20	0	5.00	1	0	3	0	4	0	468.32
Clay	IL	49.1	96.30	0.60	0	1.4	0.7	42.2	13815	43.50	4	11.00	8.00	29.20	14.30	59.40	48.50	136.10	14.10	11.60	0.16	9.70	23.20	0	5.80	0	0	0	0	1	0	474.09
Clinton	IL	51.7	91.50	3.50	0.2	3	0.5	39.3	37762	61.00	2	10.90	8.60	31.90	14.40	73.10	59.80	133.00	13.30	11.60	0.15	9.20	20.30	1	4.50	7	0	32	0	46	0	508.29
Coles	IL	48.2	90.90	3.70	0.1	2.4	1.2	31.6	53873	42.10	4	9.20	8.40	30.30	14.70	91.30	101.40	198.00	15.90	11.60	0.19	16.40	21.80	1	6.70	0	0	2	0	17	0	945.33
Cook	IL	48.4	42.60	23.40	0	25	6.9	35.3	5194675	60.00	1	13.80	8.90	27.20	10.90	69.20	65.70	164.10	13.40	15.00	0.14	23.60	25.80	33	9.40	4496	61	12472	399	23181	1002	443.63
Crawford	IL	51.9	91.00	4.10	0	2.8	0.3	41.7	19817	46.40	4	13.20	8.10	28.20	11.40	48.20	31.50	98.00	13.20	11.70	0.16	11.80	23.80	1	5.80	1	0	4	0	7	0	346.02
Cumberland	IL	49.9	96.70	0.00	0.2	1.1	0.4	40.9	11048	49.70	4	11.40	8.50	29.40	13.30	80.40	86.80	187.20	15.70	11.60	0.16	10.30	20.70	0	6.00	1	0	2	0	2	0	397.51
De Witt	IL	49.5	89.00	0.40	0.1	2.5	0.2	41.7	16561	54.90	3	8.40	7.60	29.90	11.20	58.20	56.20	129.10	14.20	11.50	0.15	8.60	19.80	0	5.10	0	0	1	0	1	0	631.31
DeKalb	IL	50	77.60	7.00	0	10.8	2.4	29.3	105160	59.60	2	7.30	8.00	30.20	8.70	62.90	41.70	131.20	12.70	12.10	0.16	20.80	20.20	2	6.70	9	0	32	1	56	1	416.66
Douglas	IL	49.3	90.50	0.30	0.2	7.1	0.8	38.7	19980	55.90	4	17.40	7.40	29.00	15.80	72.20	63.20	153.30	17.00	11.50	0.16	13.00	21.40	0	9.10	3	0	11	0	12	0	327.5
DuPage	IL	49	67.80	4.50	0	14	11.3	38.2	916924	85.00	2	7.60	7.00	24.70	6.30	67.60	47.60	137.10	13.30	13.20	0.12	16.40	21.00	7	5.80	356	10	1008	41	1864	98	623.37
Edgar	IL	48.5	97.10	0.50	0.1	1	0.3	43.2	18576	47.10	4	11.40	7.50	30.50	14.90	61.40	69.40	123.40	14.40	11.30	0.15	11.80	20.50	1	6.00	0	0	0	0	0	0	222.42
Edwards	IL	49.4	96.70	0.40	0	1.2	0.8	42.7	6721	48.90	4	10.40	8.00	29.20	11.40	67.50	43.70	111.20	12.40	11.70	0.15	9.10	24.20	0	5.70	0	0	0	0	0	0	478.78
Effingham	IL	49.7	96.00	0.50	0	1.9	0.2	39.2	34242	51.80	4	7.90	8.20	28.80	12.80	70.10	66.00	162.10	15.50	11.80	0.15	8.90	21.60	1	5.10	0	0	3	1	5	1	716.48
Fayette	IL	52.6	91.70	5.10	0.2	1.7	0.4	39.9	22140	46.30	4	17.40	7.70	25.70	14.60	57.80	49.50	127.90	13.70	11.50	0.17	10.00	21.40	1	7.00	1	0	7	0	15	1	485.62
Ford	IL	48.7	94.30	0.90	0.3	3	0.5	42.4	14081	51.90	3	10.40	7.60	26.60	11.10	54.20	44.20	100.60	14.80	11.50	0.16	10.60	21.80	1	5.70	1	0	4	1	6	1	408.89
Franklin	IL	48.9	96.00	0.60	0.1	1.6	0.5	41.8	39561	40.20	4	12.80	8.00	27.90	12.50	80.00	58.50	174.60	14.90	11.70	0.18	12.00	27.20	1	6.70	1	0	3	0	6	0	865.59
Fulton	IL	51.7	91.90	3.70	0.1	2.8	0.2	41.9	37069	49.50	4	12.40	8.00	26.90	10.90	57.60	54.10	146.80	12.70	11.20	0.17	11.00	19.10	1	6.20	0	0	2	0	1	0	323.07
Gallatin	IL	48.7	95.80	0.20	0.4	1.1	0.2	44.4	5589	39.60	4	12.60	8.40	26.50	13.10	59.30	48.10	140.60	14.20	11.40	0.17	6.80	24.60	0	6.10	0	0	1	0	2	0	543.02
Greene	IL	50.5	96.70	1.20	0.2	0.4	0.1	41.6	13886	44.40	4	13.30	8.20	30.40	13.10	63.20	58.90	152.50	17.60	10.80	0.17	11.20	23.00	0	6.30	0	0	2	0	1	0	418.04
Grundy	IL	49.9	87.10	1.30	0	9.3	0.7	36.1	50063	72.00	2	6.70	7.60	31.10	11.20	77.00	66.60	177.30	17.40	12.00	0.15	16.60	22.70	1	4.30	4	0	15	0	26	0	434.67
Hamilton	IL	48.8	98.90	0.50	0	0.2	0.1	43.1	8457	47.90	4	9.80	8.70	28.00	13.20	55.90	44.20	113.50	14.40	11.30	0.16	10.90	23.10	1	5.90	0	0	0	0	2	0	793.73
Hancock	IL	49.2	96.30	0.60	0	1.4	0.4	44.6	19104	51.70	4	7.40	8.20	27.80	11.00	49.40	38.40	110.40	12.50	10.80	0.15	9.10	20.20	1	5.30	0	0	1	0	4	0	177.53
Hardin	IL	49.7	93.10	3.70	0.1	1.7	0	46.3	4320	39.10	4	18.40	8.50	27.90	13.50	42.50	36.50	99.40	14.10	11.10	0.18	11.30	24.90	1	6.80	0	0	0	0	0	0	378.87
Henderson	IL	49.3	96.20	0.10	0.3	1.5	0.7	47.2	7331	47.80	4	10.40	8.10	28.90	14.20	53.60	43.30	121.10	12.50	10.70	0.14	7.50	19.70	0	6.70	0	0	0	0	2	0	822.99
Henry	IL	49.7	90.80	1.70	0.1	5.5	0.5	41.8	50486	55.30	3	10.80	8.80	33.80	11.20	40.10	33.50	88.90	10.90	11.30	0.15	9.20	19.10	2	5.40	2	0	21	0	31	0	1117.32
Iroquois	IL	48.9	90.30	1.10	0	6.5	0.4	43.4	29718	47.60	4	10.50	8.40	31.00	12.80	71.10	60.80	148.30	15.70	11.70	0.16	14.70	22.80	0	7.00	2	0	7	0	14	0	584.08
Jackson	IL	50.9	74.40	14.40	0.2	4.2	3.3	29.1	60218	35.00	3	7.90	8.70	27.50	10.90	71.00	54.60	155.40	14.20	11.50	0.19	22.20	25.20	2	7.50	4	0	27	1	48	6	494.51
Jasper	IL	49.8	97.10	0.30	0	1.4	0	42.7	9698	51.10	4	11.30	8.30	28.10	12.20	74.40	68.00	162.50	14.00	11.60	0.15	7.10	20.60	0	6.10	0	0	3	0	36	2	571.17
Jefferson	IL	51.4	85.70	8.40	0	2.4	1.1	40.6	38827	45.70	4	14.70	8.50	30.70	15.10	85.70	61.20	181.20	16.30	11.60	0.17	12.80	22.60	2	5.80	0	0	5	0	34	0	369.27
Jersey	IL	49	96.00	0.40	0.1	1.2	0.4	40.5	22985	57.20	2	8.60	8.10	31.40	12.20	77.50	77.70	176.60	12.80	11.00	0.15	10.10	22.70	1	4.80	0	0	6	0	10	0	601.09
Jo Daviess	IL	50.2	94.90	0.30	0.1	2.9	0.5	47.1	22678	54.20	4	8.00	8.10	29.10	9.70	50.20	38.70	108.90	11.60	10.30	0.13	11.60	17.60	0	6.30	1	0	10	0	12	0	343.92
Johnson	IL	55.8	84.60	11.00	0	3.3	0.1	42.2	12582	48.40	4	16.90	8.10	27.00	11.60	67.60	56.10	142.30	14.00	11.20	0.17	10.70	24.50	0	5.80	0	0	0	0	2	0	520.06
Kane	IL	49.8	57.50	5.30	0	31.5	3.9	34.5	515269	73.70	2	16.60	7.90	29.10	8.80	78.00	57.30	160.30	15.00	12.80	0.13	19.00	22.30	4	9.40	128	7	339	22	684	33	676.56
Kankakee	IL	49.1	72.10	15.00	0.2	10	0.9	36.7	113449	54.60	3	12.10	8.30	31.20	9.00	84.00	68.40	187.70	17.00	12.30	0.16	16.60	23.80	2	6.60	42	0	167	7	278	13	320.34
Kendall	IL	49.5	71.10	6.30	0	17.5	3.2	32.9	114736	92.00	2	8.00	9.20	30.20	9.60	66.30	47.30	136.30	13.80	12.40	0.14	13.90	19.80	0	4.90	19	2	92	2	146	3	716.39
Knox	IL	50.2	83.30	8.40	0	5.5	1	42	52919	43.30	4	12.00	9.00	29.40	11.50	58.40	52.30	128.80	12.30	11.10	0.18	12.20	19.50	1	5.80	1	0	1	0	11	0	443.67
La Salle	IL	49.9	86.00	2.40	0.2	9.2	0.8	36.7	703462	56.50	4	11.30	8.10	27.90	11.00	69.70	69.00	145.00	14.00	12.00	0.14	13.40	18.90	3	5.80	5	1	19	1	33	1	1135.12
Lake	IL	49.9	62.70	6.60	0	21.1	7.1	41	113924	83.30	2	9.70	6.70	24.70	10.10	66.30	52.40	145.10	12.10	12.60	0.16	18.00	21.50	5	7.20	389	2	1230	31	2287	87	372.18
Lawrence	IL	56	84.50	8.60	0.2	3.7	0.3	39.7	16833	44.80	4	17.20	8.60	26.90	10.90	61.00	37.60	122.60	11.70	11.80	0.18	9.00	23.50	1	6.20	0	0	2	0	2	0	724.9
Lee	IL	52.5	86.70	5.10	0.1	5.8	0.8	42	36031	55.60	4	11.10	8.00	30.00	11.60	61.60	46.80	126.50	11.30	11.40	0.16	9.90	20.00	1	5.30	0	0	12	0	17	0	1044.29
Livingston	IL	50.1	89.20	3.90	0	4.4	0.6	40.8	38950	54.30	4	10.70	7.40	32.90	10.70	68.10	62.40	159.80	12.30	11.60	0.16	10.10	19.80	1	5.40	3	0	14	0	18	1	618.06
Logan	IL	50.7	86.40	6.60	0.1	3.3	0.8	39.4	30305	53.10	4	10.80	8.80	30.60	12.00	44.50	36.90	103.40	14.00	11.50	0.15	9.60	19.30	1	4.70	0	0	2	0	4	0	580.69
Macon	IL	47.8	76.60	13.80	0.3	2.1	1.1	40.3	110768	47.80	3	10.00	8.50	28.90	12.50	72.70	71.20	173.30	19.40	11.80	0.16	13.20	22.80	2	5.60	2	0	14	1	60	9	862.91
Macoupin	IL	49.3	96.30	0.70	0	1.1	0.4	41.7	47765	52.50	2	9.40	7.80	28.10	13.20	58.20	52.10	125.70	12.50	11.50	0.16	10.80	22.50	2	5.70	0	0	14	0	22	0	715.58
Madison	IL	48.9	85.50	8.40	0.1	3.1	0.9	38.6	269282	56.30	2	7.70	8.60	35.30	13.60	71.40	71.80	161.40	13.10	12.60	0.16	12.60	22.40	5	5.20	16	0	101	2	190	10	572.36
Marion	IL	48.6	91.50	3.30	0.2	1.8	0.6	41.4	39437	45.70	4	11.10	7.80	28.00	19.80	78.10	85.50	189.80	13.40	11.60	0.17	14.10	27.30	1	5.60	2	0	12	0	25	0	386.79
Marshall	IL	49.3	94.80	0.40	0	3	0.4	44.8	12640	54.80	3	7.10	8.40	29.30	9.10	76.20	73.00	155.30	14.70	11.50	0.14	9.10	20.00	0	5.20	1	0	1	0	4	0	539.24
Mason	IL	49.1	96.60	0.60	0.1	1	0.1	44	14666	47.00	4	11.20	8.40	30.20	11.00	52.40	48.10	118.50	13.90	11.20	0.16	12.00	19.20	1	6.10	0	0	3	0	5	0	237.22
Massac	IL	47.8	88.60	6.00	0.1	2.6	0.1	42.1	15429	42.80	4	14.60	8.80	28.00	9.40	56.80	50.00	137.80	18.80	11.20	0.16	14.40	25.70	1	5.60	0	0	2	0	3	0	589.41
McDonough	IL	50.1	88.10	4.70	0.2	2.6	2.1	28.9	32612	44.50	4	7.10	8.80	30.60	11.40	51.30	49.40	125.60	12.10	10.80	0.17	18.10	19.00	1	6.50	0	0	0	0	3	0	603.17
McHenry	IL	49.9	81.90	1.20	0	12.5	2.6	38	308760	81.60	2	7.20	9.20	30.20	10.50	77.90	57.70	159.70	12.50	12.10	0.14	15.70	21.30	3	5.50	63	2	206	5	368	20	1183.38
McLean	IL	48.6	79.80	7.90	0.1	4.7	5	32.1	169572	64.30	3	4.20	7.60	30.20	9.80	56.60	48.90	130.40	12.40	11.70	0.15	13.20	18.40	2	4.30	19	2	75	2	86	3	314.44
Menard	IL	48.7	95.80	0.50	0.1	1.4	0.7	42.6	12705	63.00	3	7.40	8.00	28.80	13.10	63.00	54.80	139.30	16.30	11.10	0.15	11.10	20.20	0	4.80	1	0	2	0	3	0	561.2
Mercer	IL	49.4	95.80	0.50	0	2.2	0.2	43.7	16434	56.70	3	7.80	7.70	30.50	12.40	50.50	42.40	111.90	12.40	10.80	0.15	7.90	20.70	1	5.20	0	0	2	0	5	0	385.01
Monroe	IL	49.4	96.50	0.40	0	1.5	0.6	41	32957	83.10	2	4.80	8.10	32.10	10.00	69.10	64.40	142.50	11.10	11.30	0.13	9.30	21.60	0	3.80	3	0	42	1	55	7	703.69
Montgomery	IL	52.3	90.80	6.00	0.1	1.7	0.1	41.9	30104	47.00	4	13.30	9.10	29.60	11.50	44.50	34.80	98.20	12.50	11.40	0.16	10.70	21.40	2	5.90	2	0	8	1	17	1	568.79
Morgan	IL	50.2	89.00	6.10	0.2	2.3	0.6	40.8	35547	48.60	4	8.50	8.20	28.30	13.00	66.70	52.60	146.40	14.80	10.90	0.16	10.70	20.30	1	4.90	4	1	10	1	13	1	335.94
Moultrie	IL	48.6	97.00	0.50	0.2	1.2	0.2	40.3	14846	57.40	4	14.70	7.70	27.40	13.20	89.40	96.10	192.50	20.50	11.50	0.16	10.80	22.20	0	6.90	0	0	2	0	2	0	758.57
Ogle	IL	49.6	87.30	1.00	0	9.8	0.5	40.7	53497	58.80	4	11.00	7.70	33.80	9.70	64.60	53.20	129.80	13.30	11.50	0.15	12.30	19.50	1	5.70	0	0	16	0	59	1	619.21
Peoria	IL	48.4	70.30	17.30	0.2	4.5	3.8	36.8	186494	52.40	3	10.00	8.90	32.50	8.70	59.20	62.30	146.50	13.90	11.90	0.17	14.30	20.30	3	5.80	8	0	20	1	44	2	441.76
Perry	IL	54.2	86.20	8.70	0.2	3	0.5	39.4	22350	48.40	4	15.00	8.50	30.90	12.60	60.00	44.20	131.10	13.10	11.40	0.16	13.50	25.20	2	5.60	0	0	6	0	1	0	439.2
Piatt	IL	49.4	92.70	1.00	0	1.2	0.3	42.6	16729	65.80	3	5.40	8.50	29.00	11.70	62.50	62.20	133.40	16.30	11.60	0.13	7.20	20.90	0	4.50	0	0	1	0	7	0	831.38
Pike	IL	49.9	95.50	1.60	0.2	1.2	0.2	42.5	16430	41.70	4	11.80	8.80	29.70	12.40	67.10	55.90	151.40	14.20	10.60	0.17	9.70	22.20	1	7.70	0	0	0	0	1	0	368.77
Pope	IL	52.7	90.40	4.80	0.1	1.9	1	46.6	4470	42.90	4	13.40	7.90	27.60	11.80	55.00	46.10	125.20	15.30	11.10	0.15	8.70	24.70	0	7.30	0	0	0	0	0	0	199.18
Pulaski	IL	47.8	63.60	30.50	0.2	2	0.2	43.2	6161	35.90	4	14.20	8.90	28.40	9.20	58.70	49.80	140.70	18.30	11.10	0.19	12.60	25.50	0	7.10	0	0	4	0	10	0	160.16
Putnam	IL	50.5	92.40	0.20	0	5.3	0.3	45.2	6006	65.90	4	7.50	7.80	27.00	10.60	65.30	69.10	131.90	11.70	11.30	0.14	11.80	19.00	0	5.70	0	0	0	0	0	0	575.5
Randolph	IL	54.9	85.00	10.50	0.1	3	0.3	41	33476	50.70	4	16.00	8.70	27.90	12.30	51.30	40.60	104.50	10.60	11.00	0.17	10.20	23.90	2	5.00	3	0	35	0	61	1	359.99
Richland	IL	49	95.50	0.40	0.3	1.6	0.7	42.1	16233	46.50	4	12.30	8.20	28.60	11.80	65.70	56.80	157.80	12.30	11.70	0.17	11.40	22.10	1	5.80	0	0	1	0	2	0	427.64
Rock Island	IL	49.1	72.60	9.60	0.2	12.5	2.4	40	147546	51.00	3	11.20	8.80	28.40	12.70	61.60	57.90	140.50	12.70	11.00	0.17	14.50	20.60	2	6.70	11	0	80	3	217	5	379.82
Saline	IL	48.8	91.50	3.40	0	1.7	0.6	41.7	24913	40.70	4	13.20	8.50	28.30	12.30	70.20	65.60	165.50	15.10	11.50	0.19	12.90	24.90	2	6.10	1	0	3	0	3	0	868.3
Sangamon	IL	48	80.70	12.50	0	2.2	1.9	39.2	197465	55.10	3	7.60	8.90	28.00	13.30	64.70	60.30	141.10	16.80	11.50	0.17	13.70	20.30	2	4.60	14	1	42	2	68	4	437.27
Schuyler	IL	52.1	93.40	5.50	0	0.2	0	43.6	7544	49.60	4	11.60	8.30	31.30	11.10	47.80	42.90	118.10	12.90	10.60	0.16	7.10	19.50	1	7.00	0	0	1	0	1	0	250.91
Scott	IL	48.9	97.10	0.10	0.4	1.1	0.2	42.7	5355	52.40	4	7.30	8.00	28.60	13.10	66.30	52.50	149.70	15.20	10.60	0.16	8.00	20.50	0	5.70	0	0	0	0	0	0	758.52
Shelby	IL	49.8	97.30	0.60	0.1	1	0.3	43.5	22363	51.10	4	7.90	7.90	28.70	12.40	61.20	67.70	149.90	15.70	11.60	0.16	9.10	21.60	1	5.10	0	0	3	0	4	0	657.76
St. Clair	IL	48.1	62.10	29.70	0.1	3.8	1.4	36.9	270056	50.60	2	9.30	10.80	32.80	14.30	78.80	82.40	190.30	13.50	11.90	0.18	14.50	24.90	4	6.10	43	2	159	5	289	18	288.08
Stark	IL	48.8	96.00	0.60	0	1.4	0.8	43.8	5994	56.40	3	9.60	7.80	28.60	7.90	45.40	47.60	112.50	13.40	11.00	0.16	8.70	19.80	0	5.50	0	0	1	0	1	0	564.52
Stephenson	IL	48.5	83.30	9.50	0.1	3.6	0.7	43.1	47711	45.90	4	8.60	10.00	34.30	9.80	58.90	53.80	133.30	10.90	10.70	0.16	13.40	19.20	1	5.80	3	0	8	0	13	0	648.97
Tazewell	IL	49.3	94.10	1.20	0.1	2.2	0.9	39.8	135394	60.60	3	7.20	8.00	32.20	9.40	64.70	62.20	150.70	14.10	12.10	0.15	9.20	18.90	1	4.10	4	0	17	2	30	3	413.46
Union	IL	49.9	91.30	0.70	0	4.9	0.2	42.9	17808	45.50	4	12.50	8.70	32.70	9.70	63.40	47.50	128.10	10.90	11.20	0.17	13.40	24.40	0	6.90	0	0	0	0	5	0	898.37
Vermilion	IL	49.6	78.70	13.80	0.2	4.8	0.9	39.8	81625	45.20	3	12.80	9.40	35.20	18.40	78.00	90.40	182.80	15.90	11.60	0.18	12.40	21.70	1	5.80	0	0	7	0	10	0	223.25
Wabash	IL	50.1	94.90	0.80	0	1.9	1.1	42.3	11947	50.20	4	10.40	8.70	31.20	11.20	54.10	40.30	84.70	10.30	11.80	0.16	9.70	21.80	0	6.00	0	0	2	0	1	0	542.41
Warren	IL	48.9	84.30	2.70	0	9.2	2.3	42	17707	48.30	4	12.10	8.70	27.70	11.80	48.60	47.40	106.70	12.10	10.90	0.15	11.80	19.20	1	7.50	0	0	0	0	15	0	562.57
Washington	IL	48.6	96.20	0.50	0.2	1.4	0.4	39.6	14716	58.60	4	7.90	7.60	28.70	12.20	61.50	47.10	130.70	11.50	11.30	0.15	10.20	25.40	1	5.20	1	0	2	0	7	0	713.81
Wayne	IL	49.3	96.40	0.50	0.2	1.3	0.4	42.9	16760	45.60	4	13.00	8.20	28.20	12.90	48.20	30.10	92.70	11.20	11.60	0.16	7.90	22.80	1	6.70	0	0	0	0	1	0	494.77
White	IL	48.3	96.60	0.40	0	1.3	0.7	45.2	14665	44.90	4	10.30	7.50	28.10	11.40	67.50	54.00	135.40	13.00	11.60	0.16	9.40	23.80	0	6.20	0	0	0	0	1	0	684.25
Whiteside	IL	49.1	84.80	1.50	0.1	11.7	0.5	41.8	58498	51.60	4	10.40	7.70	32.60	11.50	68.80	50.70	139.60	13.20	11.20	0.15	10.70	20.10	1	5.80	5	0	24	1	42	3	836.91
Will	IL	49.7	64.70	11.00	0	16.7	5.2	35.4	677560	81.60	2	9.20	8.80	31.10	11.00	89.10	76.60	195.60	16.50	13.30	0.13	16.40	23.40	3	5.70	228	8	1077	52	1736	105	420.15
Williamson	IL	49.5	90.10	3.90	0.1	2.5	1	40.1	66357	48.10	3	9.10	8.60	27.10	11.80	83.30	61.90	181.70	16.90	11.60	0.16	10.80	24.60	2	5.60	1	0	10	0	16	0	513.36
Winnebago	IL	48.9	70.20	12.30	0.1	12.1	2.5	38.3	295266	50.30	3	12.60	8.80	34.30	9.80	66.40	65.10	153.10	14.60	11.50	0.17	17.10	21.50	3	6.70	15	0	77	3	207	5	527.8
Woodford	IL	49.4	95.60	0.50	0	1.7	0.7	39.6	38664	73.10	3	5.40	8.40	27.30	9.60	52.00	50.90	121.30	13.10	11.90	0.14	8.50	19.90	1	4.30	3	0	7	0	11	1	339.03
Adams	IN	49.4	93.70	0.90	0	4.4	0.3	34	34387	51.50	4	16.40	11.10	33.20	7.10	33.90	20.30	77.50	9.80	12.50	0.20	17.60	19.10	1	12.40	1	0	4	0	7	1	657.31
Allen	IN	48.7	74.60	11.20	0.1	7.2	3.5	35.3	355329	51.30	3	10.60	10.20	31.40	9.20	68.00	49.30	155.30	13.40	12.60	0.20	11.90	21.80	4	9.30	30	1	119	9	336	27	406.91
Bartholomew	IN	49.4	83.20	1.70	0.2	6.4	6.3	38.2	76794	59.80	3	9.80	10.60	29.60	13.60	65.70	56.30	149.50	13.20	11.20	0.19	11.70	22.20	1	9.80	13	0	83	4	140	7	406.42
Benton	IN	49.5	92.80	0.80	0	5	0.1	40.1	8854	47.20	3	10.50	11.10	32.60	14.30	64.90	52.10	133.60	12.70	11.00	0.21	10.10	21.90	0	11.70	0	0	0	0	4	0	165.08
Blackford	IN	49.3	95.90	0.20	0.2	1.5	0.4	42.4	12766	42.60	4	12.30	12.70	35.90	12.50	72.90	61.80	148.80	13.80	11.70	0.20	12.40	21.60	1	10.00	0	0	4	0	6	1	422.91
Boone	IN	49.2	91.60	1.60	0.1	2.7	2.6	38.6	56640	80.60	2	6.30	10.70	28.70	12.10	62.70	53.40	137.00	11.30	12.00	0.16	11.00	22.60	1	6.40	22	0	90	2	161	17	311.98
Brown	IN	49.6	95.80	0.50	0	1.6	0.7	46.7	15242	56.30	2	10.00	9.10	29.10	11.30	53.80	45.60	108.10	11.80	10.80	0.19	13.80	22.30	0	10.60	3	0	9	1	14	1	372.22
Carroll	IN	50.1	94.20	0.50	0.1	3.9	0.1	40.9	20155	55.70	3	11.40	11.10	30.50	13.60	58.50	53.40	133.60	12.70	11.60	0.18	8.80	21.20	0	10.00	2	0	4	0	8	1	412.15
Cass	IN	50	80.90	1.30	0.3	14.5	1.5	38.7	38966	46.30	4	16.90	11.00	34.90	10.30	56.70	57.40	129.00	10.80	12.00	0.21	13.90	20.50	1	11.90	1	0	18	1	107	1	372.86
Clark	IN	49	83.80	6.60	0	5.2	0.7	37.9	110232	51.80	2	11.50	10.90	37.30	15.50	84.90	74.10	186.30	17.50	12.00	0.22	12.80	25.80	1	8.50	33	0	104	8	181	11	357.54
Clay	IN	49.2	96.40	0.40	0	1.3	0.2	39.9	26890	50.20	3	9.30	11.00	35.70	15.30	68.00	63.80	146.10	13.30	11.20	0.20	13.60	25.20	1	9.40	1	0	11	0	19	0	405.07
Clinton	IN	49.4	82.90	0.50	0.1	15.1	0.3	37.5	33224	53.90	4	13.80	11.40	36.10	12.10	52.40	45.30	120.40	12.30	11.50	0.20	11.70	21.50	1	10.70	1	0	11	1	20	1	305.64
Crawford	IN	50.7	96.30	0.10	0.5	1.4	0	41.8	10713	46.20	4	18.10	10.10	34.00	15.00	59.50	45.10	137.70	12.60	11.60	0.23	13.00	22.80	0	10.60	1	0	12	0	13	0	429.49
Daviess	IN	49.8	92.20	1.60	0	4.7	0.2	35.4	31648	49.20	4	25.90	11.10	34.90	15.40	83.30	66.50	183.40	18.50	12.10	0.20	11.00	22.40	0	17.50	0	0	9	1	38	5	305.03
Dearborn	IN	48.1	96.30	0.80	0.2	1.1	0.3	34.8	50047	63.90	2	9.20	9.80	36.20	19.90	77.30	69.80	172.20	14.10	11.80	0.20	11.70	22.60	1	7.80	14	1	59	3	70	5	372.57
Decatur	IN	49.7	94.90	0.60	0	1.8	1.5	40	25740	52.00	4	10.40	11.70	32.80	10.80	45.70	37.50	84.00	9.30	11.40	0.18	10.10	22.10	1	8.60	47	1	118	8	171	20	362.82
DeKalb	IN	49.5	95.10	0.10	0	2.7	0.3	38.7	42223	52.60	4	10.30	8.20	31.00	13.20	72.40	49.70	149.30	13.40	12.40	0.20	10.30	21.40	1	8.90	1	0	5	0	13	1	392.12
Delaware	IN	49.6	87.00	7.10	0	2.2	1.3	38.1	117671	41.40	3	10.50	10.00	33.40	11.30	67.40	64.70	166.50	14.40	11.50	0.21	17.00	23.30	1	9.60	18	1	56	1	116	9	427.27
Dubois	IN	49.2	91.20	0.50	0	7	0.6	39.9	41889	62.90	4	11.50	9.30	33.00	13.90	56.60	49.90	124.10	15.60	11.90	0.17	7.70	21.00	1	8.60	3	0	10	0	16	0	463.17
Elkhart	IN	49.3	75.30	5.40	0.1	15.3	1	34.9	197559	54.60	3	19.20	11.60	32.10	8.00	55.80	47.70	131.00	11.40	13.10	0.20	14.50	23.10	2	14.70	20	1	61	3	179	3	215.01
Fayette	IN	49	95.80	2.50	0	1	0.1	40.8	24277	44.70	4	18.00	10.90	38.20	16.80	74.70	73.20	159.10	16.60	11.20	0.23	16.30	23.50	0	10.00	9	1	19	3	22	4	147.93
Floyd	IN	48.5	88.20	5.10	0.3	3	1	39.1	74578	58.70	2	10.60	11.60	30.80	16.20	73.10	58.80	169.60	14.90	12.00	0.22	12.60	25.40	1	7.30	21	0	93	3	142	7	395.66
Fountain	IN	49.5	95.50	0.30	0.1	2.4	0.1	41.6	17240	43.60	4	11.50	11.00	33.90	14.40	58.30	55.00	126.30	11.40	11.10	0.21	9.20	21.50	0	9.40	1	0	3	1	8	2	384.43
Franklin	IN	50	98.30	0.20	0	1	0.2	40	23087	57.70	4	12.40	10.40	34.90	11.90	50.90	43.60	105.30	12.60	11.40	0.19	10.50	22.40	0	9.00	35	4	66	7	91	7	368.39
Fulton	IN	49.7	92.20	1.00	0.4	4.9	0.3	40.3	20836	46.70	4	14.00	9.60	37.40	7.00	43.00	31.20	80.20	7.40	12.00	0.20	12.70	20.80	1	12.10	1	0	3	0	6	0	487.49
Gibson	IN	49.5	94.20	2.00	0	1.5	0.3	39.9	33503	54.70	4	9.20	10.90	30.60	13.00	79.60	55.20	157.90	14.50	12.20	0.19	9.20	21.90	1	7.10	4	0	4	0	5	0	414.07
Grant	IN	48.1	85.30	7.10	0.1	4.1	0.8	39.5	70061	40.20	4	13.00	13.70	39.10	14.00	77.10	76.70	175.20	14.00	12.00	0.22	11.90	22.90	1	9.80	7	0	32	2	97	4	542.49
Greene	IN	49.9	96.80	0.20	0	1.3	0.4	41.1	33165	46.00	4	13.00	9.60	33.90	15.00	45.90	44.40	108.80	10.70	10.90	0.21	12.30	24.40	2	9.80	2	0	14	1	44	4	394.27
Hamilton	IN	48.8	84.40	3.50	0.1	3.8	5.7	35.6	274569	92.40	2	3.80	7.90	25.60	7.60	57.00	41.30	119.30	11.30	11.60	0.13	8.50	21.10	4	5.30	127	0	431	19	615	39	306.02
Hancock	IN	49.1	93.00	1.80	0	2.1	0.7	39.1	70002	70.70	2	6.10	12.50	34.70	9.40	60.00	52.50	127.30	12.40	11.90	0.17	10.10	21.80	1	6.90	26	2	109	4	149	7	484.52
Harrison	IN	50	95.60	0.20	0.5	1.7	0.3	40.2	39364	57.60	2	10.80	10.40	35.70	13.20	64.90	48.80	135.50	14.80	12.30	0.20	10.40	25.20	0	9.10	15	0	50	1	103	2	406.91
Hendricks	IN	49.8	85.70	5.90	0.1	3.6	2.5	36.7	145448	78.50	2	6.40	9.10	31.40	12.40	58.90	50.60	134.50	13.20	12.20	0.16	9.50	20.00	2	6.70	70	1	287	8	511	18	391.88
Henry	IN	50.7	93.80	2.20	0.2	1.6	0.4	41.4	49462	45.40	4	11.30	12.30	35.80	13.50	79.90	69.80	161.70	15.70	11.00	0.21	13.40	23.00	0	8.60	1	0	20	0	28	1	293.06
Howard	IN	48.1	85.70	7.00	0.3	3.1	1.2	40.7	82752	49.20	3	11.10	12.30	32.50	12.80	64.60	54.50	151.00	13.20	11.60	0.21	13.40	22.70	2	8.70	16	1	46	4	71	4	382.65
Huntington	IN	49.1	95.10	0.70	0.2	2.1	0.7	39	37124	50.10	4	9.50	10.60	33.70	11.50	68.70	55.80	151.00	13.20	12.30	0.19	10.90	19.90	1	8.90	2	0	6	1	6	1	509.31
Jackson	IN	49.8	89.20	1.00	0.3	6.4	1.8	38.7	42376	51.90	4	13.10	10.30	29.40	14.60	56.30	50.70	123.00	11.30	11.30	0.22	12.10	22.40	1	10.10	8	0	57	0	98	0	559.62
Jasper	IN	49.8	91.70	0.60	0	5.9	0.3	38	33478	56.00	2	12.30	12.00	32.30	12.20	70.70	54.00	134.20	13.60	12.00	0.19	9.70	22.80	1	9.00	8	1	15	1	26	1	383.91
Jay	IN	49.3	95.00	0.30	0.1	3	0.5	39	21253	46.90	4	17.20	13.50	34.30	11.20	52.10	40.50	114.20	11.70	12.10	0.22	10.60	20.20	1	9.80	0	0	4	0	9	0	360.63
Jefferson	IN	48.2	92.90	2.00	0.2	2.6	0.8	39.7	32428	51.50	4	11.00	10.20	32.40	14.30	66.80	64.50	152.00	12.00	11.30	0.23	14.40	25.10	1	9.50	1	0	10	0	21	0	376.58
Jennings	IN	50.1	95.30	1.30	0.2	2.3	0.4	38.4	28525	50.40	4	14.60	11.00	32.00	11.70	52.80	42.50	118.90	11.30	11.30	0.22	16.30	21.20	1	9.40	15	0	46	0	64	1	320.43
Johnson	IN	49.2	90.20	2.20	0.1	3.4	2.8	36.8	139654	67.20	2	8.30	9.30	29.10	10.40	63.70	59.40	142.50	13.60	12.10	0.18	13.00	22.30	1	7.80	101	3	270	16	451	39	516.03
Knox	IN	50.3	92.90	3.10	0	1.8	0.8	38.5	38440	43.90	4	11.80	11.30	34.00	10.60	88.50	54.30	188.60	19.90	12.20	0.20	12.20	24.80	1	9.10	2	0	13	0	18	0	531.38
Kosciusko	IN	49.7	88.60	0.60	0.2	7.8	1	37.7	77358	56.00	4	15.20	10.70	36.30	12.10	66.40	51.70	151.60	13.20	12.80	0.19	11.40	20.80	1	11.50	5	0	17	1	22	1	379.62
LaGrange	IN	50.4	94.30	0.00	0	3.8	0.2	30.4	37128	60.40	4	36.70	9.80	36.90	9.00	39.50	29.30	93.00	10.30	12.70	0.19	16.50	21.60	1	22.00	2	0	9	1	18	1	498.96
Lake	IN	48.3	54.40	23.90	0.1	18.3	1.3	37.4	496005	53.60	2	11.90	10.60	34.80	9.50	94.80	100.50	222.80	18.70	14.30	0.19	16.70	26.30	4	8.60	146	5	576	23	1227	54	598.3
LaPorte	IN	51.7	79.80	10.90	0.2	6.2	0.5	39.6	111467	52.80	3	12.10	10.50	36.70	13.10	70.20	60.30	157.10	13.60	12.40	0.23	14.70	22.40	1	9.50	8	0	31	3	140	5	449.17
Lawrence	IN	49.4	95.90	0.30	0.4	1.5	0.4	41.6	46134	48.00	4	11.00	12.40	34.00	11.00	33.10	30.40	80.40	10.30	11.10	0.19	11.90	23.90	1	8.90	9	0	59	7	83	9	451.92
Madison	IN	50	85.30	7.50	0.1	3.8	0.5	39.2	131636	45.90	2	12.30	11.40	36.80	11.40	65.70	57.20	160.10	12.70	11.40	0.22	14.20	22.50	3	9.50	38	1	204	13	346	34	396.3
Marion	IN	48.2	56.60	27.20	0.1	10	2.8	33.9	903393	45.30	1	14.40	11.10	32.10	12.00	67.80	70.00	161.50	14.40	12.80	0.19	19.00	24.60	7	10.60	964	17	2600	107	4176	206	443.63
Marshall	IN	49.5	87.90	0.50	0.1	9.6	0.4	38.4	47051	53.80	4	14.90	10.80	38.30	12.10	63.60	54.90	127.40	12.60	12.70	0.21	12.80	21.20	2	13.60	3	0	12	0	24	0	335.74
Martin	IN	50.5	97.10	0.50	0.7	0.3	0.4	41.8	10334	51.00	4	16.50	10.60	37.30	15.10	63.60	58.60	147.40	16.80	11.40	0.20	10.60	23.00	0	9.30	0	0	2	0	6	0	373.84
Miami	IN	53.3	89.20	4.90	0.8	2.9	0.6	39.5	36903	47.70	4	14.70	10.40	33.20	9.00	43.90	33.90	97.00	8.40	12.10	0.24	10.50	22.00	1	9.40	3	0	14	0	26	0	394.51
Monroe	IN	49.9	84.10	3.00	0.1	3.3	6.3	27.7	137974	44.40	3	8.10	7.50	25.60	7.80	40.90	35.30	93.90	10.50	10.40	0.20	21.90	22.90	1	9.20	30	0	70	0	115	5	504.61
Montgomery	IN	50.4	92.20	0.80	0.1	4.7	0.7	39.4	38124	51.50	4	10.30	10.70	26.60	13.40	70.20	73.60	153.20	12.30	11.30	0.20	12.30	20.80	1	10.70	6	0	20	0	26	0	403.97
Morgan	IN	49.6	96.30	0.30	0	1.4	0.6	39.9	68894	60.50	2	12.10	10.80	32.00	11.00	65.40	59.10	143.30	14.80	11.80	0.19	11.80	21.80	0	8.80	32	1	89	3	124	3	401.76
Newton	IN	50.5	91.50	0.10	0.1	6.1	0.5	42.4	14244	51.20	2	13.90	11.20	36.20	12.10	68.90	55.10	130.20	15.70	11.70	0.21	10.00	24.00	0	11.70	1	0	7	1	33	4	410.84
Noble	IN	50	87.50	0.30	0	10.1	0.6	37.1	47536	52.30	4	15.00	10.30	33.00	9.00	59.20	52.60	158.70	14.00	12.80	0.19	12.00	20.70	1	10.70	2	0	14	1	40	4	86.14
Ohio	IN	49.5	96.70	1.30	0	0.9	0.3	43.7	6128	54.40	2	11.70	10.10	34.50	29.80	81.60	78.50	183.80	18.80	11.40	0.17	10.80	22.30	0	7.90	1	0	1	0	2	0	398.39
Orange	IN	49.7	95.50	1.20	0.1	1.4	0.5	40.8	19840	41.10	4	16.70	10.50	33.80	13.40	53.00	41.70	111.20	13.40	11.40	0.21	13.00	22.90	1	10.30	3	0	13	2	34	4	385.29
Owen	IN	50.1	96.40	0.40	0.2	1.1	0.4	42.4	21575	46.10	3	14.70	11.90	36.20	11.10	55.70	49.40	119.80	12.10	10.80	0.20	13.80	23.60	0	11.00	11	0	18	1	22	1	444.66
Parke	IN	46.8	94.80	0.90	0.1	1.4	0.5	41.3	17339	47.60	4	14.50	10.30	33.50	15.90	57.70	56.30	122.10	13.00	11.10	0.22	12.90	24.60	0	12.50	0	0	6	0	9	0	381.73
Perry	IN	53	94.30	2.60	0.2	1.3	0.2	40.4	19338	48.90	4	12.10	9.90	34.20	13.50	54.80	45.20	110.80	13.60	12.10	0.21	9.30	21.80	1	8.40	0	0	3	0	6	0	334.24
Pike	IN	50	96.80	0.90	0	0.5	1	42.8	12845	49.60	4	14.00	11.40	37.70	14.80	89.90	65.50	167.90	19.70	12.30	0.20	8.70	20.60	0	9.00	0	0	0	0	1	0	418.15
Porter	IN	49.1	83.90	3.20	0.1	9.5	1.4	38.4	164343	67.30	2	7.70	9.50	33.40	11.50	89.30	71.20	183.70	15.10	12.70	0.19	13.10	23.10	0	7.30	21	0	95	0	183	5	409.57
Posey	IN	49.8	96.10	1.50	0	1.1	0.4	41.6	25910	61.60	3	6.40	9.40	29.50	10.70	88.30	79.70	200.60	16.40	12.10	0.19	11.20	23.80	0	7.00	4	0	5	0	8	0	433.65
Pulaski	IN	50.5	94.60	0.30	0.1	2.8	0.6	41.7	13402	47.20	4	11.30	9.90	30.70	11.80	44.90	44.40	95.20	8.70	11.70	0.19	12.90	21.20	1	10.10	0	0	1	0	1	0	480.53
Putnam	IN	52.8	91.80	3.00	0.1	2.5	1	37.9	37963	50.90	2	11.80	10.20	31.40	12.30	48.50	41.40	109.70	12.30	11.20	0.19	11.40	21.20	0	8.20	7	1	31	3	53	4	452.38
Randolph	IN	49.3	93.80	0.60	0	3.2	0.2	40.8	26171	46.80	4	14.20	9.80	34.90	13.10	58.20	53.50	130.90	13.10	11.80	0.21	11.40	23.30	1	9.60	3	0	8	1	12	2	446.43
Ripley	IN	49.3	95.60	0.40	0.4	1.7	0.9	39.2	28818	55.10	4	12.00	10.10	34.00	12.90	47.90	39.60	98.20	10.50	11.40	0.18	11.50	21.90	1	8.90	31	1	79	3	83	3	408.12
Rush	IN	49.3	96.00	1.30	0	1.5	0	40.6	17392	50.40	4	15.20	11.20	31.00	9.20	44.00	39.70	93.70	9.80	11.30	0.21	10.30	22.40	1	11.60	4	0	12	1	22	1	190.4
Scott	IN	49.4	95.80	0.20	0.1	2	0.4	39.3	24181	47.70	2	15.10	11.50	33.20	15.60	58.20	55.20	130.60	11.80	11.40	0.21	13.10	25.90	0	9.20	1	1	12	2	25	2	411.15
Shelby	IN	49.6	92.60	0.90	0	4	0.6	39.9	44436	53.00	2	11.90	12.20	36.60	11.00	78.00	63.10	174.50	16.80	11.80	0.21	12.10	23.10	1	9.40	15	0	63	2	120	6	396.74
Spencer	IN	50.3	95.00	0.60	0.2	2.8	0.3	41.9	20952	58.20	4	10.20	9.00	33.90	12.70	73.20	55.30	150.20	15.70	12.10	0.18	8.50	23.20	0	8.30	0	0	1	0	5	0	457.85
St. Joseph	IN	48.5	73.50	12.70	0.2	8.3	2.2	36.2	266931	49.00	3	12.10	9.40	31.90	9.00	66.30	54.30	141.40	13.00	12.80	0.19	13.60	22.00	2	10.40	49	1	165	2	442	9	309.13
Starke	IN	49.4	94.40	0.30	0.1	3.5	0.5	40.4	23363	46.60	4	16.90	11.40	35.60	13.50	75.20	64.80	146.40	12.20	12.30	0.23	15.00	22.00	1	10.40	1	0	8	0	11	1	308.94
Steuben	IN	50.5	94.00	0.20	0	3.4	0.5	40.2	34185	54.10	4	10.70	8.70	31.70	9.50	44.30	28.70	99.60	10.70	12.00	0.19	10.90	20.70	1	9.00	1	0	12	1	17	1	447.14
Sullivan	IN	54.3	92.10	3.70	0.1	1.7	0.7	39.8	21475	46.70	3	13.50	12.70	32.30	19.00	57.60	61.30	137.90	10.00	11.50	0.21	14.50	25.60	1	9.20	2	0	4	0	10	0	220.63
Switzerland	IN	51	95.60	0.80	0	1.3	0.4	39.1	10613	45.30	4	17.40	11.60	35.20	15.30	63.10	72.60	180.00	13.30	11.30	0.24	15.50	23.70	0	11.20	3	0	12	0	13	0	499.81
Tippecanoe	IN	51	77.00	4.60	0.1	8.1	8	27.7	172780	51.40	3	8.70	7.60	30.10	13.80	59.00	56.20	135.40	11.90	10.90	0.19	19.30	21.30	2	10.60	14	1	42	1	59	2	260.54
Tipton	IN	49.2	95.30	0.10	0	2.6	0.3	42.6	15936	60.80	4	11.00	10.20	32.00	12.00	41.10	36.90	103.90	12.20	11.70	0.19	6.40	22.00	1	8.10	4	0	9	0	14	1	161.22
Union	IN	49.4	95.80	0.10	0	0	0.4	40.3	7516	46.90	2	11.60	12.10	32.60	14.20	70.20	62.60	160.90	16.10	11.20	0.20	12.00	23.10	0	9.40	0	0	5	0	6	0	233.48
Vanderburgh	IN	48.2	84.10	9.00	0.2	2.5	1.3	37.5	179703	46.80	3	10.50	10.00	34.30	11.60	87.20	67.80	186.50	15.90	12.50	0.21	15.00	23.80	1	8.70	18	0	53	1	88	1	256.88
Vermillion	IN	49.5	96.80	0.40	0.2	1.1	0.1	41.9	16212	51.40	3	9.50	11.70	34.70	17.60	58.60	53.50	117.10	11.20	11.40	0.19	9.90	22.90	1	8.80	0	0	3	0	6	0	403.31
Vigo	IN	50.6	85.80	6.10	0.1	2.5	1.9	36.1	107848	43.60	3	12.20	11.40	31.00	18.60	87.50	82.80	191.90	14.80	11.30	0.22	15.10	25.90	1	9.40	8	1	40	2	60	5	412.43
Wabash	IN	49.9	94.50	0.80	0.6	2.5	0.2	39.2	32888	51.60	4	11.30	11.00	34.00	12.50	46.80	33.90	111.50	10.60	12.30	0.20	11.40	21.50	1	9.90	1	0	7	0	10	0	364.68
Warren	IN	48.6	96.40	0.40	0.2	1.5	0	41.2	8508	55.50	4	9.00	11.00	35.40	13.90	51.50	36.60	109.60	10.30	10.90	0.19	6.60	21.60	1	8.00	2	1	2	1	7	1	384.82
Warrick	IN	50.2	92.80	1.50	0.1	1.7	2.4	42.4	59689	65.80	3	7.00	9.70	33.30	11.60	88.00	63.80	180.60	14.70	12.60	0.18	10.80	24.00	1	6.90	8	0	33	2	69	5	513.73
Washington	IN	49.3	96.90	0.00	0.3	1.3	0.1	39.7	28262	48.90	2	14.90	9.80	36.10	16.50	63.70	51.20	144.10	12.50	11.50	0.21	11.60	25.20	1	10.20	6	0	23	0	31	0	401.74
Wayne	IN	48.6	88.50	5.00	0.1	2.8	0.9	40.2	68917	43.00	4	14.50	10.70	30.60	16.30	70.20	75.70	170.40	16.80	11.50	0.21	15.50	23.60	1	11.10	2	0	16	1	28	2	368.09
Wells	IN	49.2	94.90	0.70	0.1	2.7	0.5	40.2	27636	56.10	3	8.70	9.40	29.90	10.70	55.80	29.00	144.40	13.00	12.40	0.19	9.70	18.40	1	7.80	2	0	3	0	6	0	505.12
White	IN	49.2	89.80	0.40	0.2	7.9	0.1	41.9	24643	47.40	4	10.90	12.40	33.20	13.60	42.90	37.50	97.70	10.90	11.70	0.18	10.80	21.70	1	11.60	2	0	3	0	8	0	335.57
Whitley	IN	49.7	95.70	0.40	0.2	1.9	0.3	40.1	33292	54.90	3	8.90	9.60	35.00	11.70	65.40	45.40	141.20	13.40	11.90	0.19	8.60	20.60	1	8.10	2	0	10	1	16	1	500.3
Allen	KS	48.8	90.60	1.40	0	3.3	0.7	40.8	13371	42.00	4	7.60	12.50	38.80	13.10	40.70	30.40	94.20	9.50	9.50	0.19	11.80	24.80	1	8.80	0	0	0	0	0	0	579.65
Anderson	KS	49.5	95.10	0.10	3.5	0.7	0	42.1	8102	49.20	4	9.20	9.70	35.60	13.30	58.90	41.60	110.00	11.60	9.20	0.17	12.40	23.10	1	10.70	0	0	0	0	0	0	431.17
Atchison	KS	48.7	88.40	3.00	0.4	2.9	0.3	36.3	16924	49.80	4	7.60	8.40	43.80	11.20	42.50	30.80	82.00	9.60	9.70	0.17	9.70	24.00	1	7.30	1	0	2	0	6	0	1134.07
Barber	KS	50.4	92.30	0.60	1.5	3.1	0.6	45.8	4861	47.50	4	7.40	8.20	31.50	12.90	51.70	36.90	95.80	11.20	7.80	0.17	9.10	26.50	2	11.50	0	0	1	0	1	0	895.4
Barton	KS	49.1	82.00	1.00	0.3	14.4	0.3	39.7	27674	47.20	4	12.40	9.30	39.00	12.30	44.90	31.40	96.60	9.60	7.90	0.17	12.00	24.80	3	12.30	1	0	4	0	9	0	635.47
Bourbon	KS	49	90.40	3.20	0.7	2.4	0.8	38.2	15173	44.40	4	9.60	9.80	36.60	11.70	61.00	45.70	143.60	14.80	9.50	0.19	10.80	25.80	1	10.20	3	0	7	1	7	1	570.87
Brown	KS	48.7	83.30	0.90	7.6	4.1	0.6	41.9	9984	44.00	4	6.70	9.10	33.70	8.70	33.70	25.30	68.20	8.60	9.40	0.17	11.60	25.80	2	10.60	0	0	0	0	0	0	1429.86
Butler	KS	50.4	89.40	2.00	0.7	4.5	1.1	37.2	65880	60.80	3	7.70	8.80	35.40	15.90	62.50	48.30	135.70	12.90	9.60	0.16	10.60	24.60	2	7.90	3	0	8	0	12	0	773.06
Chase	KS	51	91.50	1.40	0	4.4	0	45.6	2790	44.90	4	8.00	8.00	30.40	7.90	26.10	18.90	59.20	10.80	8.60	0.15	9.20	22.00	0	10.20	0	0	0	0	1	0	638.88
Chautauqua	KS	50.7	86.60	0.30	5.2	3.3	0	48.2	3669	40.90	4	12.40	9.30	35.80	13.30	49.10	37.20	96.50	13.70	9.10	0.17	9.80	27.80	1	16.00	1	0	3	0	3	0	587.57
Cherokee	KS	49.7	88.50	0.40	3	2.3	0.6	40.5	21603	41.10	4	12.30	11.20	38.90	13.00	62.50	47.70	162.90	18.80	9.90	0.19	11.50	28.50	1	10.70	3	0	5	0	7	0	1019.89
Cheyenne	KS	50.4	90.20	0.00	0	6.4	0.8	50	2726	42.60	4	7.40	9.10	35.10	8.20	31.90	18.80	64.70	7.40	6.20	0.16	7.70	23.30	1	12.50	0	0	0	0	0	0	974.63
Clark	KS	48.5	83.10	1.00	1.4	10.7	0.9	44.9	2215	51.30	4	6.60	9.30	35.00	13.50	44.30	35.30	93.90	9.30	7.10	0.16	13.00	25.10	1	10.90	0	0	0	0	0	0	645.3
Clay	KS	49.5	94.40	0.60	0.5	2.4	0.5	43.3	8535	50.30	4	7.80	9.50	33.00	8.90	33.00	17.70	69.20	7.40	8.30	0.14	6.80	23.00	1	6.80	1	0	1	0	5	0	715.34
Cloud	KS	48.9	93.30	0.60	0.3	3.1	0.3	42.2	9533	42.40	4	8.70	9.10	38.00	5.90	23.20	14.20	57.50	6.10	8.10	0.18	9.20	19.50	1	9.70	0	0	3	0	3	0	626.95
Coffey	KS	49.4	93.60	0.70	0.5	2.5	0.4	43	8601	57.20	4	7.40	7.90	33.20	8.50	53.10	48.50	112.60	10.30	9.20	0.15	8.90	22.40	1	7.40	14	0	36	1	47	6	788.3
Comanche	KS	48.2	90.80	0.00	0	8.4	0	47.4	1891	44.90	4	7.50	8.40	31.00	10.90	42.20	34.50	76.40	11.30	7.20	0.14	4.60	24.60	1	11.90	0	0	0	0	0	0	1125.75
Cowley	KS	49.9	80.10	2.60	1.7	10.5	1.6	38.5	36311	45.90	4	10.00	9.50	38.80	15.00	54.30	42.60	112.70	12.90	9.30	0.16	13.20	25.70	2	10.50	0	0	1	0	1	1	589.76
Crawford	KS	49.6	87.30	2.40	0.5	5.2	1.7	32.6	39134	39.50	4	9.70	9.60	33.20	9.90	62.00	39.80	142.00	21.30	9.70	0.19	16.80	26.90	2	11.40	5	1	6	1	6	1	893.52
Decatur	KS	50.1	94.70	0.10	0.9	2.5	0.5	51.4	2961	41.10	4	8.70	8.60	35.60	8.50	37.90	24.80	65.70	6.00	6.60	0.16	11.10	23.80	1	11.50	0	0	0	0	0	0	847.07
Dickinson	KS	49.3	91.10	0.80	0.8	4.5	0.3	41.4	19754	50.30	4	9.80	7.80	34.00	10.60	46.60	29.40	100.70	10.20	8.80	0.18	9.20	21.10	2	9.20	0	0	0	0	1	0	393.41
Doniphan	KS	50.4	90.20	3.70	1.1	2.7	0.2	39.6	7945	47.30	3	9.90	8.70	36.10	10.50	52.30	44.00	111.10	11.00	9.90	0.16	10.00	25.10	0	9.70	1	0	1	0	3	0	455.87
Douglas	KS	50.1	79.10	3.90	2.2	6	4.8	28.4	110826	55.40	3	4.70	6.70	27.90	8.10	57.80	33.60	125.90	13.30	9.80	0.17	21.10	22.20	1	10.30	24	0	38	0	43	0	621.89
Edwards	KS	49.8	77.20	1.30	0	20	0.3	44.8	3037	46.80	4	17.50	9.50	36.60	11.30	43.10	26.50	84.10	10.00	7.50	0.15	9.30	26.60	1	15.60	0	0	0	0	1	0	644.26
Elk	KS	49.5	91.00	0.10	1.8	4.1	0.5	48.8	2882	40.20	4	10.10	9.70	34.70	14.60	55.20	41.10	115.10	12.70	8.90	0.16	9.40	26.00	0	13.50	0	0	0	0	0	0	899.91
Ellis	KS	49.7	90.10	0.90	0.1	5.5	1.4	32.2	28452	52.30	4	6.80	7.10	31.70	7.70	61.30	59.10	133.00	11.10	7.50	0.16	14.50	21.20	1	8.40	0	0	1	0	8	0	715.85
Ellsworth	KS	56.2	86.10	3.80	1.8	6	0.5	44.3	6497	50.40	4	9.20	8.80	36.60	10.10	36.40	22.40	80.30	10.00	7.80	0.15	8.60	22.70	1	7.70	0	0	0	0	0	0	1301.97
Finney	KS	50.2	42.50	2.00	0.3	48.9	3.9	30.2	36776	51.80	4	28.70	9.30	36.70	8.00	55.60	42.60	138.40	9.70	7.60	0.17	15.40	27.60	1	14.10	1	0	12	0	42	1	1098.27
Ford	KS	51.6	40.70	2.20	0.3	53.8	1.4	30.4	33848	47.20	4	29.20	9.40	32.50	12.00	54.40	44.20	131.70	9.90	7.60	0.17	14.40	25.80	1	16.10	1	0	2	0	187	0	571.76
Franklin	KS	49.5	90.90	1.50	0.3	4	0.2	38.1	25992	50.20	4	8.00	7.60	34.10	11.50	73.70	54.90	154.70	12.90	9.40	0.18	13.70	22.40	1	7.60	7	0	10	0	12	0	384.62
Geary	KS	49.5	57.20	16.80	0.7	15.6	3.8	27.7	34362	46.30	4	7.20	9.80	36.40	14.60	53.40	40.90	125.30	14.00	8.80	0.22	16.90	24.20	1	8.90	0	0	5	0	9	0	1071.66
Gove	KS	50	94.60	0.10	0.9	2.6	0.8	48.3	2695	51.40	4	8.10	9.70	28.20	9.90	30.40	20.20	69.80	7.20	6.90	0.14	6.60	27.20	1	12.70	1	0	1	0	1	0	898.52
Graham	KS	48.9	88.80	4.00	0.1	3.2	0.7	49.4	2597	42.20	4	6.70	9.80	32.30	8.50	44.20	22.70	87.30	8.60	6.80	0.15	10.80	26.80	1	11.90	0	0	0	0	0	0	574.8
Grant	KS	51.1	51.70	0.00	0.3	46.8	0	32.8	7829	58.60	4	27.20	7.90	35.80	8.90	54.00	36.90	125.30	12.80	7.20	0.15	11.00	28.70	1	17.00	0	0	0	0	0	0	868.87
Gray	KS	49.1	84.20	0.00	0	14.9	0.2	34.7	6006	64.30	4	23.60	7.60	35.40	9.50	43.50	30.30	101.20	9.90	7.40	0.15	9.90	25.60	0	15.40	0	0	0	0	0	0	778.45
Greeley	KS	47.7	74.70	0.80	0.7	22	0.1	46.6	1247	47.60	4	11.40	8.10	32.40	7.30	35.90	23.40	81.30	7.30	6.60	0.16	7.40	26.40	1	14.90	0	0	0	0	0	0	1143.3
Greenwood	KS	49.3	92.30	0.20	0.1	3.7	0	46.7	6689	40.50	4	10.10	9.90	38.30	14.10	52.30	38.90	100.30	12.00	8.90	0.17	11.50	25.00	1	11.00	0	0	1	0	2	0	996.51
Hamilton	KS	50.7	63.70	0.70	0.1	33.7	0	33.5	2690	49.90	4	17.50	9.30	39.10	8.70	33.80	29.20	77.40	6.20	6.80	0.17	11.90	27.10	1	21.30	0	0	0	0	1	0	801.27
Harper	KS	49.5	90.30	0.10	2.3	6.3	0.1	44.1	6034	42.00	4	11.10	9.00	36.00	11.60	43.40	24.50	91.00	12.80	8.50	0.17	13.80	25.90	2	13.40	0	0	0	0	0	0	539.75
Harvey	KS	48.8	83.20	1.80	0.2	11.6	0.7	38.9	34684	56.80	3	8.80	8.60	33.20	15.20	57.20	42.00	120.50	10.70	9.20	0.15	12.20	22.80	1	9.60	1	0	4	0	5	0	577.52
Haskell	KS	50	69.60	0.00	0.1	29.4	0.6	34.3	4256	50.50	4	30.60	8.30	35.00	11.00	36.50	30.80	102.90	12.60	7.40	0.16	7.00	28.40	1	19.30	0	0	0	0	1	0	859.99
Hodgeman	KS	50	87.90	0.00	0.1	7.6	3	46.1	1916	51.20	4	7.40	10.00	32.40	9.50	50.90	35.60	108.50	9.80	7.20	0.14	8.60	26.60	1	11.90	0	0	0	0	0	0	656.22
Jackson	KS	50.1	84.20	0.60	6.7	4.4	0.4	40.7	13462	57.90	3	5.00	8.90	36.40	7.80	57.10	37.00	107.30	14.90	9.30	0.16	8.30	22.80	1	9.30	1	0	1	0	1	0	532.57
Jefferson	KS	50.7	93.80	0.50	0.6	2.4	0	42.6	19126	62.30	3	7.40	8.00	30.80	8.40	64.00	44.90	134.50	16.60	9.70	0.16	9.80	21.30	1	8.70	1	0	5	0	6	0	909.78
Jewell	KS	51.2	95.50	0.30	0.3	2.4	0.1	52.5	3077	40.90	4	5.20	8.50	30.60	6.30	27.50	15.70	56.10	6.00	7.60	0.17	9.00	19.50	1	11.70	0	0	2	0	4	0	473.37
Johnson	KS	48.8	80.50	4.40	0.2	7.4	4.7	36.4	544179	80.90	2	4.30	7.20	27.00	7.60	68.40	42.40	143.30	11.50	9.80	0.11	11.70	22.50	5	6.40	134	2	252	11	384	35	870.54
Kearny	KS	50.8	65.90	0.50	0	30.9	0.4	35.5	3977	59.30	4	21.90	8.70	33.10	9.00	24.10	22.30	82.60	5.20	7.20	0.16	6.70	28.00	1	16.40	0	0	0	0	4	0	863.36
Kingman	KS	49.2	93.70	0.30	0.3	3.1	0	41.9	7858	59.70	3	6.90	9.20	31.90	14.20	55.80	39.40	103.10	12.60	8.40	0.14	10.70	25.30	1	8.60	0	0	0	0	0	0	722.64
Kiowa	KS	49.6	89.10	0.90	0.6	6.3	1.2	44.5	2553	43.00	4	9.90	7.80	32.60	12.40	53.10	43.60	94.00	9.80	7.30	0.15	14.80	24.80	1	12.50	0	0	0	0	0	0	645.29
Labette	KS	49.5	85.40	3.80	0.9	4.3	0.2	40.5	21607	41.10	4	12.80	10.20	34.60	10.40	62.90	43.50	127.80	12.40	9.90	0.19	13.80	30.60	2	10.40	1	0	11	0	20	0	717.46
Lane	KS	48.9	90.40	0.00	2.2	6.6	0.4	46.1	1750	56.70	4	6.50	9.30	31.80	7.70	58.10	37.90	99.40	8.90	7.00	0.15	11.10	28.60	0	12.20	0	0	0	0	0	0	462.83
Leavenworth	KS	53.1	79.10	8.30	0.4	6.7	1.5	37.4	76227	67.60	2	8.40	9.60	36.80	13.40	77.90	63.40	179.00	12.00	10.10	0.18	12.10	24.80	2	6.50	24	0	61	1	136	3	719.4
Lincoln	KS	49.9	95.60	0.60	0	3	0	46.4	3241	42.10	4	5.80	7.70	35.30	8.40	41.90	25.20	97.50	10.00	7.70	0.15	8.20	21.30	1	10.30	0	0	0	0	0	0	594.06
Linn	KS	50.1	93.80	0.70	1	2.5	0.3	44.8	9656	44.40	2	10.70	10.40	38.60	13.30	75.50	55.60	152.10	13.30	9.30	0.18	17.10	25.00	0	11.80	5	0	5	0	6	0	1072.99
Logan	KS	49.5	90.60	0.00	0.3	5.5	0	44.9	2756	48.50	4	8.40	9.30	33.20	8.50	36.00	21.40	78.60	5.40	6.70	0.14	15.00	22.70	1	9.10	0	0	0	0	0	0	847.47
Lyon	KS	48.9	71.50	2.00	0.2	20.8	2	32.5	33690	43.60	4	10.90	9.50	37.80	6.80	34.80	21.70	72.20	8.10	9.10	0.18	15.40	23.00	1	12.80	11	0	27	0	111	1	944.29
Marion	KS	50.3	93.20	0.60	0	3.3	0.2	44.6	12660	51.60	4	10.20	6.40	35.30	12.90	52.30	32.20	102.80	10.90	8.90	0.15	11.40	21.50	2	11.60	0	0	3	0	5	0	900.18
Marshall	KS	49.5	94.90	0.20	0.3	2.3	0.5	45.2	10117	48.70	4	7.30	8.20	31.30	10.20	30.60	22.10	73.80	8.80	8.80	0.15	11.40	21.40	1	8.50	0	0	0	0	0	0	898.27
McPherson	KS	49.1	91.80	0.90	0.5	4	0.4	41.4	29180	56.50	4	8.60	8.10	32.30	11.10	53.50	38.50	106.50	10.40	8.80	0.14	8.70	21.60	3	8.80	3	0	13	0	19	0	978.09
Meade	KS	50.8	80.20	0.50	0	16.6	0.9	38.8	4575	57.20	4	17.90	7.70	35.10	10.80	24.40	19.40	60.60	8.60	7.10	0.16	9.40	25.30	1	14.10	0	0	0	0	0	0	575.66
Miami	KS	49.4	93.00	1.50	0.7	3	0.3	39.5	32787	67.70	2	5.10	10.00	36.50	9.70	70.90	49.50	147.20	11.60	9.70	0.15	14.80	23.30	1	6.60	0	0	3	0	4	0	701.79
Mitchell	KS	50.5	95.50	0.60	0.4	2.2	0.5	45.6	6373	49.60	4	4.70	7.00	30.50	6.30	18.70	12.50	54.00	6.10	7.80	0.16	11.30	19.50	1	8.60	2	0	2	0	2	0	643.53
Montgomery	KS	49.1	80.00	5.20	2.9	6.2	1.1	39.9	35471	41.30	4	10.80	11.70	41.00	11.30	60.30	50.60	142.40	13.00	10.10	0.19	16.00	27.70	1	11.80	5	0	11	0	12	2	695.28
Morris	KS	49.9	92.30	0.00	0.1	4.4	0.4	47.2	5923	48.10	4	11.80	10.70	40.10	10.00	37.00	23.20	81.00	10.60	8.70	0.15	9.90	19.50	1	9.70	2	0	2	0	2	0	729.73
Morton	KS	48.6	72.40	0.80	0	22.5	0.1	38.9	3233	49.70	4	14.40	8.10	33.40	8.60	60.80	67.20	125.20	12.00	6.50	0.15	8.80	26.50	1	13.30	0	0	1	0	2	0	717.43
Nemaha	KS	50.6	95.50	0.50	0.5	1.7	0.3	42.5	10178	55.30	4	7.50	7.20	34.90	7.40	32.20	17.70	67.00	8.90	9.20	0.15	7.70	19.30	2	7.70	0	0	0	0	0	0	571.47
Neosho	KS	49.4	90.50	0.90	0.3	4.9	0.4	40.2	16512	42.40	4	8.10	11.20	36.40	10.10	39.10	24.50	82.20	9.20	9.60	0.20	12.30	26.30	1	8.50	1	0	1	0	2	0	1074.75
Ness	KS	50.2	88.40	0.20	0.1	10.6	0.2	48.2	3107	46.40	4	8.80	8.90	36.30	9.20	43.80	36.10	108.00	10.40	7.10	0.15	6.80	27.10	2	13.00	0	0	0	0	0	0	878.13
Norton	KS	55.9	89.40	2.30	0.6	5	0.7	43.5	5671	45.80	4	9.70	8.00	34.10	8.30	36.60	17.50	65.00	7.20	6.70	0.17	8.60	25.30	1	9.40	0	0	0	0	0	0	705.52
Osage	KS	49.7	93.60	0.70	0.2	2.9	0.2	42.8	16295	54.80	3	9.10	8.40	39.80	9.70	57.40	43.00	135.90	16.70	9.30	0.17	12.00	21.40	0	9.50	3	0	3	0	4	0	892.5
Osborne	KS	49.7	94.70	0.40	0.4	1.9	0.2	48.2	3858	42.00	4	8.00	10.50	32.50	7.50	30.50	21.00	77.90	7.20	7.30	0.16	11.30	21.00	1	12.80	0	0	2	0	2	0	720.73
Ottawa	KS	51.6	94.20	0.70	0.2	2.7	0.2	42.7	6091	52.80	4	5.20	9.40	34.20	7.60	41.40	28.80	91.70	12.20	8.20	0.17	6.90	20.30	1	8.30	1	0	3	0	3	0	754.26
Pawnee	KS	55.5	84.40	4.80	0.2	7.7	0	43.2	6973	47.00	4	9.60	9.80	33.90	11.40	43.50	32.40	97.50	9.90	7.70	0.16	7.30	24.90	1	9.20	0	0	0	0	0	0	885.88
Phillips	KS	49.5	94.00	0.40	0.2	3.1	0.3	45.3	5642	49.40	4	6.80	7.20	34.60	8.20	39.80	29.20	86.50	10.60	7.10	0.16	8.30	25.10	1	10.20	0	0	0	0	1	0	841.02
Pottawatomie	KS	49.6	89.80	0.50	1.2	5.3	0.8	34.8	21604	64.70	3	5.30	8.80	30.40	11.80	43.30	27.50	101.10	10.50	9.10	0.15	9.60	21.00	2	7.20	2	0	5	0	6	0	735.04
Pratt	KS	49.3	91.50	0.20	0.1	7.1	0	40.9	9656	51.40	4	8.20	8.60	34.40	12.30	75.70	65.60	149.60	11.10	7.80	0.16	12.00	24.90	1	10.50	0	0	1	0	1	0	1069.42
Rawlins	KS	49.8	91.70	0.30	0.4	5.9	0.2	51.3	2519	47.40	4	5.40	8.50	37.90	8.40	36.60	24.10	74.80	6.90	6.40	0.14	7.40	24.50	1	13.60	0	0	0	0	0	0	1255.35
Reno	KS	50.1	84.70	2.60	0.4	9	0.5	39.9	64511	46.20	4	12.30	10.00	38.70	11.20	54.60	39.60	136.60	11.70	8.80	0.16	12.00	22.40	1	10.30	7	0	11	0	15	0	717.37
Republic	KS	49.1	96.10	0.20	0.2	1.6	0.6	50.6	4980	43.90	4	4.90	6.40	38.50	5.10	25.60	15.00	50.60	5.20	8.00	0.15	8.40	19.50	1	10.20	0	0	3	0	4	0	726.24
Rice	KS	50.2	83.90	1.60	0.2	11.2	0.8	39.3	10083	47.70	4	10.90	9.50	36.70	11.30	41.40	33.70	95.10	10.20	8.10	0.17	12.00	23.30	1	10.70	0	0	0	0	0	0	609.77
Riley	KS	52.1	76.80	6.20	0.3	8	5.1	24.3	71115	49.90	3	4.10	6.80	26.00	14.80	50.90	29.20	106.40	8.70	9.00	0.15	23.40	21.60	1	8.70	2	0	20	0	31	0	890.53
Rooks	KS	48.9	94.50	0.60	0.1	2.5	0.4	44.1	5181	45.30	4	8.80	8.60	35.70	7.90	39.00	28.30	84.20	8.10	7.20	0.16	10.40	22.40	1	10.20	0	0	2	0	4	0	717.76
Rush	KS	49.3	94.20	0.00	0.2	3	0.6	48.7	3307	45.30	4	9.20	8.10	32.50	9.90	50.60	43.00	110.00	10.30	7.50	0.15	9.40	20.50	1	9.90	0	0	0	0	0	0	886.26
Russell	KS	49.4	93.10	1.20	0.1	2.7	0.9	46.5	6970	43.90	4	8.90	8.70	33.50	9.50	44.50	30.90	87.80	9.70	7.50	0.16	12.50	22.70	1	11.50	0	0	0	0	0	0	720.22
Saline	KS	49.8	80.50	3.00	0.3	10.9	2.4	37.8	55606	48.70	4	9.90	8.70	36.30	9.20	53.50	34.60	138.00	11.50	8.50	0.18	15.40	21.00	1	10.70	1	0	8	1	17	2	717.54
Scott	KS	50.4	79.50	0.00	1	17.8	0.8	41.4	4936	60.50	4	14.70	8.30	38.70	7.60	24.40	20.70	72.30	6.80	7.00	0.15	11.40	26.60	1	11.30	0	0	1	0	1	0	997.51
Sedgwick	KS	49.4	68.60	8.70	0.6	14.1	4.3	34.2	498365	52.60	3	10.90	9.80	33.40	17.10	61.30	44.90	130.80	12.90	10.00	0.17	14.00	26.00	3	11.20	58	1	161	2	283	5	639.5
Seward	KS	51.5	31.60	4.40	0.6	59.6	2.9	28.9	22952	48.60	4	32.80	8.60	36.20	13.40	80.10	68.40	136.40	13.40	7.20	0.18	15.10	30.80	1	20.60	0	0	3	0	96	0	544.02
Shawnee	KS	48.3	74.40	7.60	0.5	11.9	1.2	38.1	177934	55.40	3	8.40	9.80	36.30	7.90	69.40	50.00	150.10	17.50	9.60	0.18	14.10	21.10	2	9.10	17	1	56	3	94	5	895.96
Sheridan	KS	50.9	93.80	0.40	1.2	4.3	0	46.9	2556	49.90	4	6.60	7.50	30.30	7.90	39.60	25.70	86.80	6.20	6.70	0.15	7.50	27.10	1	15.90	0	0	0	0	2	0	1056.07
Sherman	KS	50	84.80	0.30	0.1	11.9	1.8	42.1	6010	48.50	4	5.20	10.20	35.80	8.30	34.70	23.00	85.80	6.80	6.40	0.16	15.90	31.30	1	10.30	0	0	0	0	1	0	895.46
Smith	KS	49	95.00	0.30	0.5	1.8	0.2	49.6	3853	40.00	4	6.80	8.40	37.40	7.70	33.30	25.00	82.50	7.00	7.30	0.16	12.10	21.80	1	11.40	0	0	0	0	2	0	792.05
Stafford	KS	49.8	83.60	0.60	0	13.3	0.2	45.6	4437	46.10	4	11.50	11.20	34.70	12.00	50.10	35.80	113.80	11.50	7.80	0.16	8.00	25.50	0	14.90	1	0	1	0	1	0	680.35
Stanton	KS	51.1	59.10	0.40	0.2	37.3	0	35.6	2235	58.10	4	22.10	8.50	37.30	8.60	34.70	31.00	82.50	7.60	6.50	0.16	7.80	27.40	1	16.10	0	0	0	0	4	0	727.29
Stevens	KS	49.6	61.90	0.00	0.2	35.2	0.5	34.4	5724	57.40	4	18.70	8.50	38.50	11.00	48.70	39.20	96.30	13.30	7.00	0.16	9.80	29.10	1	14.90	2	0	1	0	4	0	1181.94
Sumner	KS	49.9	89.90	0.90	1	5.3	0.3	40.5	24132	52.20	3	7.90	10.20	40.50	14.60	54.50	35.70	108.90	12.90	9.10	0.17	11.80	25.60	2	9.30	1	0	2	0	3	1	1074.69
Thomas	KS	49.2	91.20	1.30	0.8	5.5	0.4	36.6	7900	53.80	4	4.80	6.60	34.60	8.40	35.40	24.10	74.00	6.00	6.60	0.16	7.10	27.40	1	9.20	0	0	0	0	0	0	889.48
Trego	KS	49.4	94.50	0.10	1.3	1.2	1.5	49.3	3001	46.80	4	6.80	9.70	37.40	10.60	54.20	43.10	105.70	10.30	6.90	0.14	8.40	25.30	1	8.10	0	0	0	0	0	0	794.3
Wabaunsee	KS	50.7	92.90	0.30	0.4	3.3	0.5	46.4	7053	61.50	3	6.70	8.60	32.00	9.50	66.90	46.10	127.80	14.60	8.90	0.14	9.10	20.70	0	7.70	0	0	7	0	2	0	913.65
Wallace	KS	50.9	93.60	0.00	0	5	0	42.6	1485	47.80	4	8.50	9.90	35.00	8.50	28.20	19.80	79.10	6.50	6.50	0.15	4.90	29.90	0	10.00	0	0	0	0	0	0	894.76
Washington	KS	50	94.30	0.30	0.1	3.2	0.1	45.4	5799	45.10	4	8.10	7.70	33.60	5.40	33.90	17.00	57.60	5.60	8.40	0.14	7.50	20.60	2	12.20	0	0	0	0	0	0	718.57
Wichita	KS	51.2	69.60	0.60	0	27.7	0.4	40.3	2234	55.30	4	15.60	10.10	34.10	8.20	26.50	19.90	76.20	4.40	6.80	0.14	8.10	22.60	1	19.30	0	0	0	0	0	0	570.42
Wilson	KS	49.1	92.30	0.50	0.3	2.8	0.6	43.1	9409	43.10	4	12.20	10.70	37.10	13.40	42.40	30.90	94.70	9.90	9.70	0.18	12.00	26.60	2	10.80	0	0	0	0	1	0	497.82
Woodson	KS	50	93.10	1.10	0.6	0.8	0.6	48.2	3309	35.40	4	11.60	9.00	37.20	11.40	40.60	38.80	95.40	9.90	9.20	0.18	10.70	24.70	0	11.40	2	0	3	0	5	0	151.6
Wyandotte	KS	49.3	41.50	22.60	0.3	28	3.9	32.8	157505	43.40	2	21.20	12.20	38.50	12.50	83.10	88.30	215.20	14.30	10.10	0.21	21.00	27.40	2	17.00	79	4	272	13	433	45	405.28
Adair	KY	49.4	93.40	3.50	0.1	1.8	0	39	18656	33.90	4	23.10	14.60	38.00	17.90	64.60	62.50	135.80	14.30	10.40	0.23	10.10	27.10	0	7.20	0	0	6	0	54	4	344.34
Allen	KY	49.1	95.40	1.90	0	1.9	0.1	39.2	19956	41.40	3	20.50	11.70	33.50	21.50	67.90	64.00	147.90	17.20	10.60	0.22	12.70	29.70	1	6.70	2	0	3	0	4	0	201.83
Anderson	KY	48.9	94.20	2.30	0	1.6	0.7	38.4	21421	57.40	4	11.80	13.80	36.50	13.00	68.00	63.80	160.90	14.70	10.90	0.19	11.60	25.10	0	4.80	2	1	3	1	7	1	246.66
Ballard	KY	49.7	93.00	3.90	0.2	1.2	0.3	42.4	8249	45.10	4	14.70	11.10	35.70	8.80	74.40	59.60	174.10	19.50	11.10	0.20	11.30	26.20	0	5.70	0	0	1	0	4	0	487.54
Barren	KY	48.5	90.70	3.80	0.2	3	0.4	39.7	42173	40.30	4	17.80	11.40	32.60	26.50	67.80	64.80	151.50	15.50	10.80	0.22	12.60	28.90	1	6.90	1	0	1	0	7	0	278.79
Bath	KY	49.6	95.40	1.00	0	1.5	0.2	39.9	11591	36.50	4	24.00	13.00	37.10	19.60	83.40	79.50	168.90	13.30	10.00	0.23	19.70	26.10	0	7.50	0	0	1	0	3	0	359
Bell	KY	48.6	94.40	3.30	0	0.2	0.2	41	28691	26.00	4	32.80	16.60	36.40	24.50	99.70	139.80	224.00	22.40	9.70	0.28	18.10	31.90	1	7.40	0	0	0	0	0	0	246.36
Boone	KY	49.5	88.40	2.90	0	4	2.3	35.7	118811	72.90	2	7.30	11.40	35.30	8.70	101.90	95.00	207.90	21.50	12.00	0.18	12.00	23.10	1	3.80	8	0	23	1	86	2	289.72
Bourbon	KY	48.7	85.10	7.20	0	6.6	0.3	40.7	19985	46.20	3	15.50	12.10	35.00	12.70	61.80	48.10	141.50	15.00	10.50	0.20	14.50	25.10	1	7.70	2	1	4	1	7	1	159.86
Boyd	KY	49.7	93.20	2.40	0.1	1.7	0.2	41.8	49542	44.60	3	11.20	14.10	41.00	17.80	95.80	92.10	209.50	14.50	10.40	0.22	12.00	26.60	1	5.00	4	0	17	2	29	2	180.17
Boyle	KY	48.7	85.90	7.10	0.2	3.2	0.7	40.6	28432	44.80	4	13.20	11.60	32.80	15.00	60.10	51.40	141.60	13.10	10.50	0.20	12.50	25.90	1	5.30	4	0	9	0	13	0	205.61
Bracken	KY	49.8	96.40	0.00	0.1	1.6	0.4	39.2	8488	47.20	2	15.60	12.30	34.80	14.40	86.50	80.30	178.10	17.60	10.50	0.21	10.60	25.30	0	6.00	1	0	1	0	7	0	492.41
Breathitt	KY	50	97.00	1.00	0.2	0.9	0.2	40	13878	26.70	4	27.20	15.70	35.90	23.50	103.60	109.10	232.40	23.00	9.70	0.27	12.90	29.10	0	7.00	2	0	1	0	1	0	567.17
Breckinridge	KY	49.9	94.60	1.70	0.1	1.2	0.3	41.6	20059	43.10	4	19.60	11.90	31.60	14.00	52.20	46.10	111.30	13.90	11.80	0.22	12.80	24.20	0	7.70	2	0	3	0	6	0	297.02
Bullitt	KY	49.5	94.90	0.60	0.1	1.7	0.7	38.2	74319	63.60	2	12.70	14.60	35.40	12.20	92.40	83.00	192.60	16.60	12.40	0.20	11.60	25.20	0	4.70	6	0	14	2	33	2	426.09
Butler	KY	50.1	95.00	0.30	0.1	3.1	0.1	40.1	12690	41.70	3	22.20	12.90	31.40	23.70	91.40	91.90	197.70	15.90	11.10	0.23	10.60	28.10	0	7.40	1	0	2	0	74	3	344.79
Caldwell	KY	48.2	91.00	6.80	0	1.3	0	42.6	12984	40.30	4	11.10	11.70	36.10	12.30	48.80	36.80	108.00	14.60	10.90	0.20	12.20	25.00	1	5.80	0	0	5	0	12	0	385.02
Calloway	KY	48.2	89.70	3.60	0.2	2.5	1.8	34	37191	39.40	4	11.60	10.30	32.40	13.00	64.00	55.60	145.20	17.50	10.70	0.19	16.10	25.80	1	7.10	3	0	8	1	22	1	151.31
Campbell	KY	49	92.30	3.10	0	1.9	0.9	37	90336	61.50	2	9.50	9.90	30.70	9.30	104.20	102.70	212.80	23.50	11.70	0.19	12.40	24.50	1	4.90	8	0	29	3	60	6	189.43
Carlisle	KY	48.8	94.30	1.50	0.5	2.2	0.2	42.9	5104	45.40	4	16.50	11.90	30.70	8.50	78.40	70.00	175.30	18.80	11.00	0.22	8.90	26.40	0	7.40	0	0	0	0	0	0	128.57
Carroll	KY	50.9	89.00	2.50	0.1	6.5	0.2	37.6	10811	47.70	4	23.50	11.00	31.60	14.30	80.80	70.60	151.90	17.00	11.10	0.22	23.50	25.90	0	6.40	2	0	2	0	2	0	409.5
Carter	KY	49.8	96.80	0.80	0.4	0.8	0.1	39.3	27720	37.40	4	21.10	13.30	43.40	18.60	90.70	82.80	189.40	15.00	9.60	0.23	11.60	26.40	0	6.60	0	0	1	0	4	0	444.23
Casey	KY	48.8	95.00	0.60	0.3	2.8	0.3	40.6	15955	29.40	4	25.70	12.50	38.30	15.90	57.10	49.80	128.20	13.10	10.40	0.26	11.40	26.90	0	8.20	0	0	0	0	1	0	717.5
Christian	KY	50.7	66.30	20.30	0.4	7.5	1.6	28.9	73955	41.10	3	14.40	11.00	34.50	16.70	63.40	36.10	152.50	15.60	10.90	0.23	15.60	29.30	0	6.50	7	0	45	3	79	3	252.46
Clark	KY	48.8	90.40	5.00	0	2.7	0.4	39.8	35613	48.50	3	14.10	11.00	32.70	17.60	70.70	53.00	153.60	13.70	10.40	0.19	13.50	25.60	0	5.30	8	0	11	0	19	0	469.25
Clay	KY	53.4	92.60	3.30	0.2	2.5	0	37.7	21730	24.90	4	37.00	13.60	39.20	23.10	100.60	109.00	241.30	18.80	9.80	0.29	15.90	29.60	1	8.00	0	0	0	0	1	0	197.25
Clinton	KY	50	96.10	0.50	0	2.7	0.1	41.6	10272	29.60	4	28.30	11.40	37.00	17.80	77.60	103.40	157.80	9.90	9.70	0.23	12.90	30.30	0	7.90	0	0	1	0	2	0	359.95
Crittenden	KY	49.9	96.30	1.30	0	0.9	0	42.6	9315	40.70	4	18.10	11.60	32.50	16.30	53.50	77.70	139.70	18.50	11.10	0.22	15.60	24.70	0	6.10	0	0	3	0	3	1	305.18
Cumberland	KY	49.1	92.90	2.90	0	0.4	0.3	43.8	6856	30.80	4	18.50	13.30	36.50	19.10	52.30	41.40	109.00	7.40	9.90	0.21	9.90	28.50	0	6.80	0	0	1	0	3	0	458.35
Daviess	KY	48.5	88.80	4.40	0.1	2.8	1.2	38.8	96656	51.20	3	10.90	10.90	33.40	12.80	81.10	78.50	168.30	19.80	12.20	0.17	12.20	24.90	1	5.10	34	0	79	2	130	3	302.88
Edmonson	KY	49.9	95.40	1.50	0.3	0.8	0.1	41.3	12161	38.40	3	20.80	13.90	32.30	24.70	80.10	83.90	197.30	16.30	11.00	0.22	10.70	28.40	0	7.40	2	0	5	0	7	0	234.32
Elliott	KY	56	96.00	3.40	0	0.2	0	39.9	7852	33.30	4	23.50	13.30	35.70	25.10	89.30	90.90	180.50	14.80	9.40	0.27	17.20	27.20	0	6.30	0	0	0	0	0	0	253.08
Estill	KY	49.3	97.50	0.10	0.3	0.2	0	41.3	14672	33.80	4	24.00	11.70	39.40	20.10	48.00	38.30	106.00	12.00	9.80	0.25	18.50	28.80	1	6.80	0	0	0	0	0	0	283.65
Fayette	KY	49.2	71.70	14.30	0.2	6.9	3.6	33.7	295803	53.30	3	9.50	10.10	28.00	10.60	60.30	53.30	138.00	12.00	10.80	0.20	17.50	25.50	5	7.30	110	2	148	8	219	7	348.54
Fleming	KY	49.1	96.00	1.70	0	1.2	0	40.1	14348	38.90	4	22.60	13.30	33.80	24.10	81.90	91.80	200.50	21.30	10.10	0.22	14.40	27.00	0	7.30	0	0	0	0	2	0	393.34
Floyd	KY	48.9	97.20	0.80	0	0.7	0.3	39.9	39451	31.30	4	25.10	13.20	40.90	22.50	103.50	97.90	242.80	18.80	10.00	0.25	14.70	29.80	2	7.20	0	0	0	0	4	0	207.75
Franklin	KY	48.4	81.90	9.70	0.2	3	1.8	39.8	49285	52.40	4	12.70	12.10	32.90	17.40	89.60	84.10	213.70	15.20	11.00	0.19	15.80	24.60	1	6.40	6	0	10	0	13	0	205.5
Fulton	KY	49.6	71.10	24.30	0.1	0.7	0.1	42.8	6813	30.60	4	21.00	11.40	35.10	16.00	80.70	81.20	190.80	14.70	10.90	0.25	13.50	27.30	0	5.70	0	0	0	0	1	0	101.23
Gallatin	KY	50.2	91.20	1.50	0	5.2	0.1	37.4	8589	49.90	2	18.90	12.30	37.80	12.40	105.40	137.60	250.90	33.80	11.10	0.21	12.70	26.60	0	7.00	0	0	0	0	1	0	230.08
Garrard	KY	49.3	94.20	0.90	0.1	2.2	0.1	41.2	16912	47.00	4	19.70	13.20	34.70	16.70	59.90	51.10	135.30	12.60	10.40	0.20	15.50	28.70	0	7.20	0	0	0	0	1	0	257.96
Grant	KY	49.9	93.80	0.80	0.1	2.6	0.1	35.3	24662	49.30	2	17.40	11.60	37.50	10.10	89.80	94.20	202.10	27.80	10.90	0.23	15.80	27.00	1	5.50	1	0	3	1	17	2	551.74
Graves	KY	49	87.10	4.40	0.1	6.1	0.6	39.8	37121	41.70	4	16.50	10.10	35.10	14.40	80.10	88.50	198.70	15.30	11.00	0.22	13.00	26.20	1	7.20	0	0	5	0	68	6	496.7
Grayson	KY	50.7	95.30	1.30	0.4	1.3	0.2	39.7	25746	38.40	4	19.60	12.90	38.70	16.30	86.30	101.90	193.10	17.60	11.30	0.24	14.10	26.40	0	6.90	2	0	2	0	16	1	286.03
Green	KY	49.3	94.30	3.00	0	0.5	0.3	42.6	11258	36.20	4	24.30	11.00	36.80	17.90	62.40	62.30	140.70	13.60	10.70	0.21	12.70	26.80	0	7.60	0	0	1	0	1	0	344.4
Greenup	KY	48.4	96.30	0.70	0	1	0.3	42	36910	46.80	3	13.10	14.10	39.50	20.70	98.50	83.50	205.50	15.90	10.40	0.20	14.20	26.80	0	5.00	0	0	2	0	10	0	187.65
Hancock	KY	50.5	95.70	0.90	0.1	1.4	0.6	39.5	8565	56.80	3	13.90	13.10	39.60	13.00	73.50	60.60	148.70	17.10	12.10	0.21	5.50	24.30	0	4.40	1	0	2	0	6	0	623.28
Hardin	KY	49.9	76.20	11.30	0.2	5.5	2.3	35	105543	52.00	3	9.80	11.80	35.40	10.80	68.80	80.50	159.70	13.50	11.80	0.21	12.60	25.20	2	5.00	6	0	9	0	30	0	465.83
Harlan	KY	48.7	95.10	2.50	0	0.8	0.4	40.5	29278	25.20	4	28.60	15.30	34.40	22.00	109.20	133.50	257.40	17.10	9.60	0.27	15.60	32.90	1	6.70	0	0	0	0	0	0	306.36
Harrison	KY	48.9	93.70	1.70	0	2.2	0	40.7	18846	49.60	4	17.60	12.60	35.70	23.50	48.10	37.00	139.80	13.50	10.50	0.20	15.50	25.00	1	6.20	11	0	14	0	16	0	412.09
Hart	KY	49.5	91.70	4.30	0.4	1.7	0.4	40.1	18199	36.60	4	25.10	10.60	35.90	21.70	63.60	69.70	144.70	15.50	11.00	0.23	13.70	27.20	1	7.40	0	0	1	0	2	0	436.67
Henderson	KY	48.3	86.90	7.10	0	2.3	0.3	39.8	46250	46.90	3	13.70	13.70	35.90	16.30	87.50	76.80	191.80	18.50	12.00	0.21	14.40	27.70	1	5.60	5	0	23	0	36	0	286.28
Henry	KY	49.3	91.70	3.50	0.2	3.2	0.1	40.6	15416	51.80	2	16.40	10.50	32.80	12.80	73.00	56.10	155.60	15.40	11.20	0.21	15.00	25.20	0	6.80	0	0	3	0	4	0	242.27
Hickman	KY	47.8	87.10	8.60	0.3	1.3	0.3	44.8	4902	39.90	4	22.50	11.50	35.10	15.30	82.00	83.60	185.40	11.80	10.70	0.22	13.60	27.20	0	6.50	0	0	0	0	0	0	542
Hopkins	KY	48.6	88.70	6.20	0.3	1.9	0.5	40.4	46920	43.60	4	14.40	12.50	35.20	18.20	74.70	56.90	177.40	17.80	11.60	0.20	12.00	27.60	1	5.80	17	1	57	4	144	16	345.2
Jackson	KY	49.7	99.30	0.10	0	0	0	39.5	13494	30.80	4	25.70	14.60	38.00	19.80	66.70	73.30	148.70	15.20	9.80	0.27	17.70	28.70	0	7.20	0	0	3	0	57	4	380.42
Jefferson	KY	48.3	68.50	21.00	0.1	4.9	2.6	37.9	741096	52.00	1	10.30	11.20	32.10	10.10	76.40	65.30	163.20	15.60	12.90	0.20	15.60	25.40	8	5.60	206	3	380	26	925	70	172.12
Jessamine	KY	48.7	89.50	3.90	0.2	3.2	1.3	35.8	48586	55.00	3	13.60	10.90	32.50	10.60	64.70	56.50	142.00	12.00	10.80	0.20	15.10	25.80	0	6.50	13	0	18	0	32	0	261.95
Johnson	KY	49.2	97.40	0.50	0	0.3	1	40.4	23356	35.40	4	20.30	15.10	43.60	29.20	105.30	91.90	245.60	19.30	9.80	0.22	15.00	29.70	1	6.60	0	0	1	0	1	0	160.25
Kenton	KY	49.4	88.90	4.30	0	3	1.2	36	159720	61.80	2	10.40	11.40	32.30	8.30	91.90	90.70	194.30	22.30	12.20	0.21	14.70	24.30	1	5.10	20	1	54	8	169	13	351.52
Knott	KY	49.8	97.20	0.40	0	0.9	0.1	40.5	16346	29.80	4	26.60	14.60	39.10	19.40	114.60	107.70	236.60	17.90	9.70	0.25	8.90	30.10	0	6.90	0	0	0	0	3	0	386.3
Knox	KY	48.7	95.90	1.20	0.5	1.1	0.3	38.5	31883	27.40	4	32.00	13.40	40.20	18.90	72.80	63.50	143.40	13.60	9.90	0.28	16.60	33.60	0	6.70	0	0	0	0	5	0	261.52
Larue	KY	49.6	91.60	3.60	0	3.2	0.3	40.2	14193	44.50	3	16.70	10.80	37.90	11.20	65.00	81.60	145.00	14.10	11.20	0.21	15.60	25.90	0	6.50	1	0	3	0	5	0	433.95
Laurel	KY	49	95.90	0.70	0.5	1.5	0.5	38.4	58849	38.30	4	21.10	13.20	40.40	14.40	87.20	78.80	169.30	17.90	10.00	0.21	13.30	30.20	1	6.50	2	0	5	0	14	2	415.6
Lawrence	KY	49.4	97.20	0.30	0	0.8	0.4	40.1	15860	33.80	4	23.30	15.80	39.00	20.60	97.90	86.30	206.90	14.50	9.90	0.23	10.60	26.60	0	6.40	1	0	1	0	1	0	208.86
Lee	KY	54.8	96.70	1.20	0.3	0.8	0.2	40.9	7887	25.40	4	29.70	13.50	38.50	23.20	67.40	73.50	160.90	14.20	9.60	0.27	18.80	28.50	0	6.20	0	0	0	0	0	0	400.84
Leslie	KY	49.5	97.70	0.10	0	0.6	0.3	41.1	11310	28.60	4	31.80	13.00	41.70	22.90	96.10	93.80	201.20	19.00	9.50	0.26	16.70	31.60	1	6.80	0	0	1	0	2	0	337.91
Letcher	KY	49.3	97.70	0.20	0.1	0.7	0.2	40.9	24519	29.30	4	25.00	17.40	38.90	27.70	117.70	138.20	276.20	22.50	9.50	0.26	13.00	32.20	1	6.90	0	0	1	0	1	0	482.84
Lewis	KY	49.9	97.80	0.30	0.8	0.1	0.1	40.3	13870	32.80	4	26.00	14.00	43.40	21.40	70.20	70.40	189.50	20.10	10.00	0.25	16.30	27.00	0	7.60	1	0	2	0	3	0	334.09
Lincoln	KY	49.4	94.30	2.10	0.1	1.5	0	39.5	24742	35.90	4	21.30	11.60	34.40	16.90	58.90	56.40	149.10	13.40	10.30	0.23	12.70	26.80	1	7.50	0	0	0	0	4	1	313.13
Livingston	KY	49	95.70	0.10	0.1	1.6	0.2	44.9	9519	45.20	4	16.90	10.40	32.50	10.20	63.40	47.60	133.20	18.60	11.10	0.20	12.00	25.60	0	6.00	0	0	0	0	1	0	552.13
Logan	KY	48.9	88.70	6.20	0.1	2.7	0.1	40.2	26835	44.00	4	17.70	9.10	37.80	25.40	83.20	82.40	197.90	14.80	11.00	0.22	16.60	27.70	1	6.70	3	0	5	0	8	0	213.84
Lyon	KY	55.1	91.00	5.30	0.5	1.2	0.4	47.9	8314	44.80	4	13.80	11.70	29.20	10.70	58.70	49.00	130.60	18.00	10.90	0.19	12.10	24.60	0	5.60	1	0	6	0	14	3	437.29
Madison	KY	48.6	89.80	4.30	0.2	2.3	0.9	33.7	82916	45.40	4	13.20	11.60	36.20	16.90	55.00	46.70	121.00	11.80	10.10	0.19	17.10	27.10	2	5.60	10	0	14	1	21	1	308.44
Magoffin	KY	50.1	98.90	0.00	0	0.9	0	39.1	13333	29.00	4	29.40	11.30	35.80	26.70	109.60	82.30	241.60	20.40	9.70	0.25	15.10	29.50	0	8.10	0	0	0	0	0	0	343.01
Marion	KY	51.7	87.60	8.40	0	2.5	0.2	37.8	19820	41.20	4	19.00	11.10	34.90	13.40	55.60	54.10	124.60	12.80	10.90	0.23	13.90	26.00	0	5.80	1	0	4	0	13	0	301.25
Marshall	KY	49.2	96.70	0.50	0.1	1.4	0.4	44.3	31448	50.20	4	13.40	9.60	37.70	10.20	64.20	52.30	136.20	17.10	11.10	0.19	10.30	25.90	1	5.70	1	0	8	0	16	0	229.6
Martin	KY	55.3	92.40	4.70	0	1.8	0	37.3	12929	29.90	4	27.40	11.50	37.60	23.40	103.90	109.10	265.30	18.00	9.80	0.25	16.60	28.80	0	7.20	1	0	1	0	3	0	240.13
Mason	KY	48.2	89.30	5.80	0	0.7	0.6	40.3	17490	43.70	4	14.10	11.00	29.50	19.90	75.70	60.20	172.00	17.60	10.30	0.22	10.20	27.50	0	5.70	1	0	3	0	6	0	248.74
McCracken	KY	48	83.50	11.10	0.2	2.3	0.7	41.8	65565	42.90	4	11.70	10.20	31.80	9.00	76.80	61.70	174.00	18.20	11.10	0.21	12.80	25.90	2	5.70	8	0	16	1	30	2	426.8
McCreary	KY	54.3	89.70	5.30	0.2	3.3	0.2	37.9	18306	25.10	4	26.60	13.80	35.70	19.70	76.50	77.80	186.10	15.30	9.60	0.32	23.20	29.70	0	7.80	1	0	3	0	10	0	252.47
McLean	KY	49.1	96.20	0.30	0.1	1.2	0.5	41.5	9531	43.70	3	15.50	13.80	37.10	13.80	72.10	67.50	154.70	19.40	11.80	0.21	9.10	27.10	0	6.60	1	0	5	1	8	1	305.42
Meade	KY	50.1	89.40	3.10	0.7	3.8	0.5	35	28602	51.90	3	12.20	11.90	35.80	11.70	72.90	75.30	159.00	14.60	12.10	0.21	13.70	23.90	0	5.30	0	0	2	0	3	1	203.58
Menifee	KY	49.9	97.70	0.00	0	0.8	0.3	40.6	6306	33.70	4	22.10	14.00	32.60	31.40	92.00	90.10	177.90	13.70	9.50	0.21	13.50	27.00	0	8.90	2	0	3	0	3	0	248.8
Mercer	KY	48.8	91.10	4.00	0.1	2.6	0.6	41.7	21331	51.00	4	15.40	11.70	34.80	13.80	52.60	46.10	122.50	13.30	10.70	0.21	15.60	25.70	0	6.30	2	0	4	0	10	0	289.65
Metcalfe	KY	49.6	95.10	0.70	0.1	1.4	0.4	40.7	10099	33.60	4	22.80	13.50	32.40	21.80	68.30	70.20	148.50	11.70	10.50	0.24	13.00	27.90	0	7.20	0	0	0	0	0	0	329.37
Monroe	KY	49.5	93.50	2.40	0	2.9	0.2	42.1	10963	33.40	4	23.40	13.80	35.40	24.50	69.10	108.70	201.10	25.30	10.20	0.23	14.80	29.20	1	8.90	0	0	2	0	3	0	197.37
Montgomery	KY	48.8	92.90	2.80	0.2	2.6	0.1	38	26499	44.90	4	16.40	12.30	35.00	17.50	70.50	65.20	155.60	13.40	10.10	0.23	14.70	25.70	1	6.40	2	0	7	0	9	0	381.13
Morgan	KY	56.7	93.20	3.20	0	1.2	0.6	38.6	13923	33.70	4	25.20	13.80	36.50	24.20	69.30	75.80	141.60	14.80	9.60	0.25	13.30	27.90	1	8.10	0	0	0	0	1	0	467.08
Muhlenberg	KY	50.5	92.10	4.80	0.2	1.4	0.2	40.9	31499	42.10	4	20.10	10.30	38.40	19.30	87.20	80.70	193.60	17.30	11.40	0.22	10.50	27.70	0	6.40	10	0	26	0	76	2	417.51
Nelson	KY	49.2	90.50	5.20	0.1	2	0.3	37.7	43437	56.20	4	10.60	10.70	33.10	14.10	69.60	60.60	141.00	13.10	11.50	0.19	14.20	25.10	1	5.00	3	0	7	0	13	0	195.17
Nicholas	KY	49.7	96.00	1.10	0.2	1.5	0	40.5	7135	39.00	4	20.60	11.90	34.80	19.90	63.80	56.80	160.00	17.70	10.10	0.24	8.70	25.50	0	6.80	1	0	1	0	1	0	587.27
Ohio	KY	50	94.40	0.80	0	3.4	0.2	39.1	23842	40.90	4	20.10	13.30	37.40	14.00	64.00	60.40	130.80	15.70	11.70	0.23	13.50	26.40	0	6.10	0	0	8	0	17	0	187.22
Oldham	KY	52.6	88.40	3.60	0.1	3.8	1.4	39	60316	92.50	2	6.50	8.90	24.00	7.90	68.30	50.50	138.20	15.30	11.90	0.16	9.40	24.00	1	3.50	6	0	11	0	24	0	351.1
Owen	KY	49.7	94.90	1.70	0.2	2.5	0	40.1	10841	46.40	4	17.20	13.00	33.60	15.50	81.40	78.20	182.30	16.80	10.90	0.21	13.50	25.80	0	6.00	0	0	0	0	0	0	197.41
Owsley	KY	49.5	94.20	4.00	0.3	0.5	0	42.2	4755	23.10	4	29.90	11.30	38.00	21.70	86.70	85.20	197.70	20.40	9.50	0.26	16.70	28.80	0	7.00	0	0	0	0	2	0	277.16
Pendleton	KY	50.1	96.50	0.80	0.1	0.6	0.4	39.5	14877	51.70	2	17.20	10.70	36.00	12.70	103.20	101.30	203.10	27.10	10.70	0.20	11.70	24.00	0	5.90	1	0	3	0	5	0	339.67
Perry	KY	49.5	95.60	1.50	0.1	0.9	0.9	40.2	28712	31.80	4	23.40	13.60	39.90	19.90	136.90	135.20	283.20	21.10	9.60	0.25	15.10	31.50	1	5.70	0	0	3	0	5	0	786.83
Pike	KY	49	96.90	0.80	0.1	0.8	0.5	40.3	65024	32.70	4	24.40	15.50	39.90	18.80	98.80	95.00	229.00	17.40	9.60	0.23	13.60	29.90	2	7.30	0	0	1	0	6	2	178.98
Powell	KY	49.7	96.20	0.20	0	1.5	1	38.7	12613	35.20	4	21.10	13.90	36.70	23.50	79.30	78.30	168.50	13.80	9.70	0.24	19.30	27.20	0	6.60	1	0	1	0	1	0	658.41
Pulaski	KY	48.8	94.20	0.90	0.2	2.4	0.7	41.1	63063	37.80	4	18.60	10.60	34.80	17.10	76.20	63.50	170.90	13.50	10.00	0.24	18.10	27.60	1	6.20	8	0	26	1	36	2	99.91
Robertson	KY	50.3	94.60	1.80	0	2.2	0	43.9	2282	41.90	4	25.30	11.60	34.60	20.50	73.30	61.40	167.40	16.40	10.10	0.23	13.20	26.70	0	6.10	0	0	0	0	0	0	316.54
Rockcastle	KY	49.1	97.40	0.20	0.9	0.8	0	40.6	17056	35.60	4	22.30	11.90	33.70	18.00	75.70	50.60	167.60	14.20	10.00	0.24	14.60	30.20	0	6.40	1	0	6	0	11	0	279.8
Rowan	KY	48.6	94.50	1.40	0.1	1.9	0.7	31.7	23333	38.70	4	17.70	10.50	35.90	36.10	89.20	99.30	203.50	15.90	9.70	0.24	13.90	26.90	1	6.10	0	0	0	0	2	0	253.66
Russell	KY	48.9	93.90	0.50	0.1	3.5	1.1	42.2	17565	33.50	4	24.00	11.40	31.40	17.40	47.10	40.90	99.60	11.30	10.10	0.23	14.40	28.20	1	8.00	0	0	4	0	16	2	281.77
Scott	KY	49.3	87.10	4.70	0.1	4.3	0.9	35	47173	64.80	3	10.10	11.00	34.00	21.40	65.10	59.00	157.10	14.40	10.90	0.18	11.90	24.10	1	4.70	6	0	15	0	22	0	379.64
Shelby	KY	48.1	80.30	6.70	0	9.1	0.7	38.3	42074	61.70	2	13.80	10.70	32.30	13.30	76.20	58.20	164.00	15.60	11.50	0.19	13.10	24.00	1	7.20	2	0	11	0	24	2	234.2
Simpson	KY	48.9	85.40	9.50	0.9	2.2	0.7	39.3	17327	45.60	4	15.20	12.00	38.90	17.90	72.20	60.10	150.30	15.30	10.80	0.21	11.70	27.10	1	5.40	9	0	14	1	22	2	186.68
Spencer	KY	50.8	94.40	1.00	0	1.9	0.9	38.9	17061	71.20	2	11.20	13.80	36.10	11.80	79.80	74.60	171.90	15.90	11.40	0.18	7.50	25.10	0	5.00	2	0	3	0	9	0	266.33
Taylor	KY	48.3	89.70	4.70	0	2.2	0.9	39.4	24512	37.80	4	15.80	12.30	32.90	19.00	75.90	68.30	170.50	17.20	10.70	0.22	14.10	26.50	1	6.20	2	0	3	0	4	0	374.5
Todd	KY	49.4	85.90	7.70	0	3.8	0	37.1	12460	41.10	4	22.30	12.60	36.70	17.70	69.10	50.70	188.30	19.40	10.80	0.22	14.50	27.20	0	8.20	0	0	3	0	9	0	441.43
Trigg	KY	49.1	88.30	8.70	0	1.9	0.4	44.2	14339	38.00	3	15.50	11.70	37.30	11.40	52.30	36.10	121.30	15.30	10.60	0.20	12.00	25.20	1	6.70	0	0	0	0	4	0	151.65
Trimble	KY	50.9	94.40	0.00	0.2	2.8	0.3	39.5	8809	51.80	2	17.40	12.10	39.10	15.00	67.40	63.10	149.20	13.60	11.20	0.21	12.00	25.50	0	5.70	0	0	0	0	2	0	342.85
Union	KY	51.1	82.60	13.10	0	1.8	0.3	36.3	15007	47.00	4	13.60	12.60	32.50	15.50	69.40	60.30	138.70	16.00	11.60	0.22	15.70	26.50	1	6.80	2	0	3	0	8	0	541.6
Warren	KY	49	79.60	9.20	0.3	5.1	3.5	40.7	113792	47.30	3	11.80	10.70	31.90	19.80	79.10	70.90	175.10	15.70	10.80	0.20	16.10	28.50	2	6.30	13	0	24	0	112	0	297.27
Washington	KY	48.9	87.70	5.20	0	4.3	0.7	32.7	11717	48.00	4	17.10	12.00	33.40	14.80	78.60	60.80	166.30	13.30	10.80	0.20	10.50	25.60	0	7.30	1	0	3	0	3	0	458.17
Wayne	KY	49.5	93.50	1.30	0	3	0.1	41.1	20813	30.90	4	27.00	12.70	40.00	18.70	52.50	48.90	123.40	10.90	9.70	0.24	13.30	28.80	1	7.30	3	0	4	0	6	0	331.94
Webster	KY	49.7	88.60	3.90	0.1	5.1	0	40.1	13621	43.60	4	20.60	12.40	35.50	18.50	76.60	60.70	191.20	19.40	11.60	0.23	13.50	27.60	0	7.80	2	0	7	0	13	0	437.83
Whitley	KY	48.6	96.00	1.20	0.2	1.1	0.1	38.1	35637	32.00	4	20.90	12.50	35.60	18.30	87.50	79.00	193.10	16.90	9.90	0.24	13.30	32.20	1	6.10	0	0	1	0	8	0	222.17
Wolfe	KY	49.1	98.20	0.30	0.4	0.2	0	40.9	7355	28.40	4	30.70	11.00	35.40	26.50	78.70	84.10	187.80	14.40	9.50	0.29	21.10	27.90	0	6.90	0	0	0	0	0	0	188.78
Woodford	KY	48	86.40	4.40	0	6.5	0.3	41	24939	58.70	3	11.10	11.40	32.10	10.50	49.70	42.80	110.30	12.80	11.00	0.18	10.30	25.30	1	6.10	5	0	9	1	18	0	655.12
Acadia	LA	48.8	77.50	17.60	0	2.3	0.1	35.7	61773	40.20	3	22.40	11.60	36.20	9.50	72.40	66.30	180.10	20.70	9.40	0.22	13.80	29.30	0	13.00	39	1	94	4	114	7	761.85
Allen	LA	56.2	71.10	18.90	1.7	4.8	0.7	37.4	25764	41.60	4	20.40	11.90	33.80	9.30	76.20	83.60	191.40	15.30	9.20	0.22	10.20	33.10	1	12.20	15	0	67	5	79	9	289.98
Ascension	LA	49.4	69.30	21.70	0	5.2	0.8	34.3	107215	74.20	3	11.60	11.20	32.30	9.90	54.40	47.30	136.90	15.50	10.00	0.18	12.10	27.90	2	8.30	161	6	397	19	515	31	338.66
Assumption	LA	48.9	65.70	29.70	0.6	2.7	0.2	38.9	23421	45.80	4	26.40	13.00	43.80	9.30	76.80	61.70	174.60	19.90	9.30	0.21	11.50	29.70	0	11.00	20	0	105	1	151	1	832.43
Avoyelles	LA	50.1	65.30	30.00	1.1	1.8	0.2	38.1	42073	35.00	4	26.10	11.50	37.10	11.20	70.40	79.50	184.10	15.40	9.20	0.23	13.50	30.30	1	12.10	19	0	56	1	69	7	1157.34
Beauregard	LA	51	79.90	12.60	0.6	3.6	0.3	36.6	35654	49.40	4	15.30	10.60	36.10	11.70	98.00	94.80	204.00	18.40	9.40	0.21	10.70	32.10	1	13.10	5	0	27	1	36	2	811.27
Bienville	LA	48.2	54.20	41.40	0	1.7	0	41.8	14353	33.90	4	15.50	12.80	38.50	11.00	64.20	66.30	160.20	13.60	9.70	0.22	13.30	32.20	0	11.30	6	1	27	1	66	9	840.06
Bossier	LA	49.2	67.60	21.50	0.4	6.5	1.6	34.7	116979	50.00	3	11.20	11.80	35.00	10.20	72.40	60.30	172.30	12.70	10.30	0.19	15.40	31.00	1	9.30	63	1	175	7	241	11	878.54
Caddo	LA	47.5	45.50	48.20	0.3	2.7	1.2	36.4	254969	38.40	3	13.50	11.40	37.90	10.10	68.10	66.30	175.50	14.30	10.30	0.22	17.00	32.40	3	12.10	242	7	950	39	1310	83	1063.66
Calcasieu	LA	48.8	68.10	24.50	0.3	3.2	1.3	35.9	192768	47.10	3	13.90	10.80	34.50	7.60	66.30	63.80	162.20	15.70	9.50	0.20	13.00	29.80	3	11.10	65	1	228	5	334	20	529.42
Caldwell	LA	51.2	79.00	16.70	0.5	3.1	0.1	39.6	10132	35.40	4	23.10	11.30	40.70	14.80	100.90	138.30	255.50	15.40	9.20	0.23	14.30	34.10	0	13.30	0	0	18	0	15	0	1284.89
Cameron	LA	49.6	91.30	2.70	0	5.5	0.2	39.9	6839	52.50	3	19.80	10.90	35.60	7.70	65.70	53.70	150.30	16.70	9.10	0.19	9.90	29.40	1	11.20	0	0	1	0	3	0	708.03
Catahoula	LA	52.9	65.90	31.90	0.1	1.5	0.1	38.8	10407	33.20	4	22.60	11.10	35.30	13.60	71.50	75.90	186.40	15.50	9.00	0.23	9.90	34.00	0	13.70	3	1	18	1	24	1	754.88
Claiborne	LA	55.9	45.50	51.10	0.2	1.4	0	40.7	17195	34.20	4	20.60	13.60	38.10	10.80	54.00	69.40	181.50	14.70	9.60	0.26	15.90	33.00	1	13.00	8	0	40	2	50	5	696.92
Concordia	LA	50.3	56.80	41.10	0	1.3	0.3	37.7	20822	32.70	4	23.60	12.00	34.80	11.40	45.30	58.90	151.10	13.60	9.00	0.25	15.60	36.30	1	12.20	3	0	16	1	26	2	875.58
De Soto	LA	48.3	58.10	36.70	1.1	2.7	0.2	39.7	26656	43.30	3	17.40	11.60	39.80	10.00	69.80	73.10	179.50	14.60	9.90	0.22	15.30	34.20	0	12.10	30	1	107	7	168	10	455.37
East Baton Rouge	LA	48	45.20	45.50	0.1	3.9	3.4	32.6	440171	50.50	3	9.80	11.40	32.10	9.80	52.30	51.30	134.40	14.30	9.00	0.18	18.90	30.20	4	10.60	228	9	1088	39	1560	90	420.7
East Carroll	LA	53.5	27.30	71.50	0	0.5	0	34.3	7759	25.80	4	29.50	13.30	37.70	14.20	69.10	94.90	225.20	15.80	9.60	0.32	21.00	33.50	0	11.10	1	0	1	0	1	0	453.41
East Feliciana	LA	53.8	52.90	44.40	0.2	1.5	0.1	41.1	20267	46.20	3	19.10	12.90	38.90	12.90	60.20	76.80	167.80	13.00	9.30	0.21	11.20	33.00	0	10.20	9	0	65	2	101	8	662.38
Evangeline	LA	50.4	66.90	27.40	0.1	3.4	0.3	35.9	33984	34.40	4	26.00	12.50	38.20	13.00	81.70	107.70	245.50	20.80	9.30	0.24	16.30	33.20	0	12.20	10	0	35	0	43	0	624.59
Franklin	LA	48.5	65.20	33.30	0	0.2	0	38.8	20767	31.90	4	24.80	11.20	38.10	21.60	75.40	98.50	199.80	15.40	9.30	0.24	12.50	35.40	0	15.00	5	0	40	1	87	2	643.03
Grant	LA	56	76.50	15.20	1.2	4.8	0.1	36.8	22309	42.90	3	18.20	11.20	36.50	8.60	74.50	63.90	173.10	16.40	9.50	0.23	10.80	30.10	0	11.80	2	0	11	0	12	0	574.11
Iberia	LA	48.8	59.20	31.30	0	4	2.7	35.6	73240	41.60	3	21.50	11.50	39.90	10.80	57.20	44.40	130.20	17.20	9.40	0.21	13.70	31.10	1	12.70	36	0	121	5	195	10	618.63
Iberville	LA	51	47.60	48.60	0.2	2.5	0	37.9	33387	41.70	3	22.50	12.30	38.50	9.70	58.00	60.60	145.30	16.30	9.50	0.21	15.80	29.40	0	10.60	35	3	198	10	281	21	569.18
Jackson	LA	50.8	66.90	30.00	0	1.5	0.4	39.6	16274	41.20	4	20.90	11.30	35.00	12.80	73.10	73.50	170.10	15.10	9.50	0.22	11.50	33.40	0	12.70	3	0	8	0	15	0	651.33
Jefferson	LA	49	53.40	26.00	0.3	14.2	4.2	37.7	31594	49.70	2	15.10	11.10	35.20	9.60	66.70	63.40	154.00	13.90	8.00	0.19	18.80	26.30	4	14.00	1193	57	4678	165	5802	288	295.63
Jefferson Davis	LA	48.6	78.50	16.20	0.6	2.2	0.4	38.4	432552	42.10	4	21.00	11.40	39.20	8.50	72.20	83.50	182.90	19.60	9.00	0.21	14.10	31.00	1	12.70	5	0	32	2	57	5	624.68
Lafayette	LA	51.5	66.00	25.60	0.1	4.5	1.7	37.9	14890	51.10	3	13.00	10.20	32.40	7.70	67.30	51.80	153.90	16.70	9.40	0.23	15.50	27.50	2	11.80	118	1	330	12	429	17	268.72
Lafourche	LA	48.8	76.80	13.00	2.4	4.3	0.8	33.2	221578	52.20	3	23.90	10.90	41.60	9.90	64.10	55.20	154.20	17.60	9.30	0.18	12.20	27.50	2	15.70	74	2	426	13	576	30	1068.21
LaSalle	LA	49.1	82.90	11.90	1.2	2.7	0	36.5	96318	45.20	4	24.60	11.60	30.50	9.30	74.60	87.80	181.20	14.60	9.10	0.19	7.10	32.10	1	11.90	2	0	9	0	14	0	471.74
Lincoln	LA	48.8	53.20	40.40	0.1	2.9	1.7	27.8	46735	39.20	4	11.80	10.50	35.40	9.90	62.20	63.10	161.60	15.40	9.60	0.21	19.70	33.30	0	13.70	12	0	33	0	52	2	648.17
Livingston	LA	49.5	88.40	5.90	0.2	3.4	0.4	34.4	128026	58.30	3	14.70	11.00	32.80	12.70	71.80	67.00	165.70	16.40	9.70	0.22	13.10	27.90	0	10.20	23	0	107	1	158	9	624.44
Madison	LA	49.5	34.10	63.40	0	1.9	0	34.6	12093	27.30	4	24.70	13.10	39.50	10.40	54.40	54.50	143.50	15.50	9.60	0.28	18.20	35.10	0	10.90	1	0	2	0	4	0	794.93
Morehouse	LA	47.9	49.50	47.90	0	1.2	0.4	39.1	27979	32.30	4	19.70	12.30	40.90	13.20	57.00	63.30	153.30	14.80	9.80	0.23	15.30	33.70	0	11.50	2	0	27	2	39	4	1252.25
Natchitoches	LA	47.7	52.60	40.90	1	2.1	0.6	33.3	39566	32.10	4	15.00	11.80	34.60	14.00	70.20	66.20	182.40	17.30	9.60	0.24	20.50	31.80	1	13.80	2	0	33	0	58	1	169.42
Orleans	LA	48.4	30.50	59.00	0.1	5.5	2.9	34.6	343829	38.40	1	14.10	11.30	30.60	10.40	58.00	64.60	154.90	14.30	9.00	0.23	27.80	31.30	4	11.60	1834	101	5416	225	6169	344	610.41
Ouachita	LA	47.8	58.30	37.30	0.2	2.1	1	34.1	153720	38.50	3	14.40	11.90	37.40	13.10	73.90	73.80	187.00	15.50	9.50	0.21	16.70	33.60	3	11.20	57	1	326	5	532	13	779.91
Plaquemines	LA	50.2	65.10	20.50	0.7	6.6	3.3	36.3	23042	56.00	2	17.80	12.70	34.50	13.20	67.00	69.40	152.40	13.30	8.90	0.20	13.40	28.40	0	13.60	37	2	130	8	164	13	557.35
Pointe Coupee	LA	48.5	60.40	35.40	0.2	2.4	0.1	41.4	22802	42.50	3	21.20	10.00	33.00	11.40	48.00	48.60	118.30	15.80	9.30	0.20	10.60	28.90	1	11.50	7	0	38	2	80	10	1317.96
Rapides	LA	48.2	61.40	31.80	0.5	2.9	1.5	36.9	131613	42.50	3	15.30	11.40	37.90	7.80	70.50	59.10	176.80	16.00	9.30	0.22	15.90	31.20	2	12.40	58	3	156	4	213	7	389.09
Red River	LA	47.8	57.00	37.40	0.4	1.9	0	38.8	9091	33.00	4	18.50	11.40	33.90	10.30	66.10	54.50	143.30	13.60	9.40	0.22	12.30	34.80	1	11.50	1	0	7	1	21	4	559.04
Richland	LA	48.2	60.50	35.80	0	2	0.5	37.6	20725	33.80	4	20.60	13.20	36.70	14.30	68.60	86.10	172.60	15.60	9.60	0.23	9.40	34.30	2	12.50	2	0	18	0	38	0	866.66
Sabine	LA	49.6	68.10	16.50	7.4	3.8	0.4	40.7	24233	42.70	4	16.50	11.30	39.90	10.40	64.40	63.00	161.00	15.20	9.40	0.21	11.60	32.30	0	15.10	2	0	8	0	14	0	377.52
St. Bernard	LA	50.6	63.40	22.00	0.2	9.8	2.3	32.9	35897	39.50	2	18.30	13.50	40.40	14.40	98.30	92.80	205.90	20.50	9.00	0.23	14.30	31.20	1	11.50	71	2	343	10	428	12	279.08
St. Charles	LA	49.4	65.40	26.30	0.2	5.8	1	36.5	52780	64.70	2	11.80	10.40	33.20	11.10	64.50	70.30	154.70	14.00	9.00	0.19	13.00	26.40	1	8.50	71	6	376	23	516	29	408.4
St. Helena	LA	49.3	44.00	53.90	0.7	0.2	0.2	39.5	11203	35.50	3	24.10	12.50	36.70	15.30	62.20	76.70	161.30	15.70	8.80	0.24	14.90	33.50	0	13.80	1	0	11	0	21	1	241.54
St. James	LA	48.9	48.00	49.60	0	1.5	0.2	37.9	22102	47.90	2	15.80	11.90	37.20	10.20	51.20	55.00	137.50	18.20	9.50	0.19	11.40	28.30	1	9.60	77	4	194	9	228	16	213.07
St. John the Baptist	LA	48.6	36.30	55.40	0	5.7	0.8	35.5	45924	52.20	2	15.80	11.30	39.00	12.70	50.30	52.60	132.40	15.50	9.20	0.21	16.00	28.60	0	10.80	104	12	507	37	686	57	923.88
St. Landry	LA	47.8	54.60	40.90	0.1	2	0.3	36.8	83384	32.20	4	23.50	12.30	36.90	9.40	67.40	69.30	173.90	26.10	9.50	0.24	16.20	31.70	1	12.00	31	1	103	6	136	26	737.65
St. Martin	LA	49.3	64.30	29.30	0.3	2.8	1	36.3	52160	46.60	3	20.00	11.20	35.10	8.10	56.10	46.20	135.90	17.70	9.60	0.22	12.70	29.50	1	12.20	32	3	140	6	193	13	555.38
St. Mary	LA	49.4	56.10	30.90	1	6.8	1.4	37.5	54650	37.80	4	20.20	11.40	37.10	15.10	65.80	55.40	164.70	19.30	9.00	0.22	16.00	31.90	2	13.70	22	0	100	1	160	16	845.55
St. Tammany	LA	48.8	79.10	11.50	0.4	5.4	1.5	39.3	233740	65.90	2	10.50	8.50	30.40	12.10	90.90	68.70	183.10	15.80	9.30	0.18	13.70	26.60	3	10.10	220	4	825	27	1067	74	791.27
Tangipahoa	LA	48.6	63.50	29.40	0.2	4	0.7	33.6	121097	44.60	3	18.00	9.90	38.30	13.80	70.10	74.10	175.70	15.80	8.90	0.22	17.40	32.70	3	11.70	25	0	305	6	489	19	602.78
Tensas	LA	47.5	42.30	55.30	0	1.8	0	42.5	5252	26.70	4	23.80	13.60	34.20	13.60	51.20	61.10	149.70	14.10	9.20	0.28	10.60	35.70	0	14.20	0	0	0	0	1	0	1231.81
Terrebonne	LA	49.7	67.10	19.20	5.3	5	0.9	35	111860	49.20	3	21.70	11.10	38.90	13.80	81.60	66.90	167.30	19.80	8.70	0.22	13.00	27.60	2	15.90	40	1	244	13	346	25	876.99
Union	LA	49.4	68.60	25.20	0	4.6	0.2	41	22721	42.20	3	14.20	11.10	36.20	11.60	56.30	56.80	143.00	15.40	9.80	0.19	14.90	33.60	1	12.90	9	0	41	3	82	5	1173.2
Vermilion	LA	48.6	78.30	14.20	0.4	3.2	2.1	36.4	57999	44.00	3	24.20	10.10	35.40	10.60	62.50	59.90	143.10	17.40	9.40	0.20	13.50	28.70	1	12.90	8	1	22	1	33	1	1327.91
Vernon	LA	51.2	70.00	14.00	1.3	9.3	2.1	29.6	52334	47.20	4	12.50	14.90	34.40	11.50	98.50	126.30	248.60	35.70	9.50	0.20	9.60	31.90	0	11.00	3	0	13	0	14	1	669.52
Washington	LA	49.5	65.70	30.00	0.2	2	0.2	38.7	47168	34.20	4	23.40	15.00	36.20	13.60	82.10	71.50	197.70	16.10	9.10	0.23	16.90	32.20	0	13.10	28	1	136	7	206	13	593.03
Webster	LA	48.6	62.20	34.10	0.3	1.8	0.3	40.3	41207	33.30	3	18.70	10.80	38.40	11.40	69.90	75.70	193.00	13.80	9.90	0.23	15.20	32.00	2	11.70	17	1	57	2	79	4	192.39
West Baton Rouge	LA	49.2	56.80	38.40	0.3	3	0.3	35.8	23788	54.50	3	17.10	12.50	39.50	10.00	56.00	65.20	146.40	14.30	9.00	0.20	15.60	29.80	0	8.70	13	1	61	9	90	12	359.65
West Carroll	LA	50.1	79.60	15.80	0.1	3.2	0	39.4	11604	35.60	4	23.00	12.90	41.80	16.30	75.90	101.80	220.00	15.80	9.60	0.21	9.00	33.80	0	13.80	0	0	3	0	4	0	403.21
West Feliciana	LA	65.6	52.00	44.80	0.1	1.5	0.5	41.9	15625	56.50	3	18.50	11.60	31.30	12.10	52.10	49.90	133.20	12.70	9.00	0.22	14.50	32.10	1	8.70	4	0	41	0	81	1	950.09
Winn	LA	52.4	65.20	31.20	0.4	1.9	0	39.5	15313	37.60	4	20.10	12.80	37.90	12.80	91.10	76.60	215.60	13.70	9.40	0.23	10.10	33.20	0	12.10	1	0	8	2	19	2	424.16
Barnstable	MA	47.6	90.10	2.60	0.4	2.7	1.5	49.9	215888	67.40	3	4.40	5.90	19.70	12.00	60.60	42.80	125.80	11.50	6.70	0.12	19.30	20.60	2	3.10	191	2	464	11	672	22	414.9
Berkshire	MA	48.1	88.90	2.50	0.1	4.2	1.6	44.7	131219	56.00	3	9.20	7.60	24.00	11.90	61.10	60.00	131.80	12.50	7.70	0.14	16.60	21.70	2	3.30	171	4	329	18	404	29	80.94
Bristol	MA	48.4	82.70	3.40	0	7.3	2.2	39.8	548285	65.20	2	15.70	10.00	28.10	18.20	80.10	71.10	173.30	13.90	6.90	0.15	18.10	21.10	2	3.30	306	2	1086	23	1852	96	598.3
Dukes	MA	49.5	86.90	3.70	1.5	1.6	0.3	45.3	16535	66.50	4	3.40	7.00	21.70	11.60	34.00	23.70	73.00	9.50	6.00	0.12	29.00	21.50	1	4.20	8	0	21	1	23	1	213.15
Essex	MA	48	71.90	3.00	0	19.6	3.4	40.4	743159	73.50	2	10.60	8.80	24.80	9.90	73.90	61.30	154.00	11.80	7.80	0.12	18.80	20.30	3	3.30	784	12	2670	50	5521	245	319.42
Franklin	MA	48.8	91.10	1.20	0.1	3.7	1.5	44.2	71372	56.50	4	7.20	8.90	25.70	11.00	71.30	61.20	135.10	12.10	7.70	0.14	15.80	21.70	1	2.80	61	4	135	21	192	29	447.59
Hampden	MA	48	64.00	7.80	0.1	23.9	2.1	38.6	463490	51.60	3	14.60	9.70	28.30	10.60	76.30	68.50	158.00	14.40	8.20	0.15	19.60	22.40	4	3.60	354	11	1394	62	2533	244	346.27
Hampshire	MA	46.8	84.20	2.70	0.1	5.3	5.3	36.6	158080	64.40	3	5.50	7.20	19.40	10.30	65.50	49.40	124.20	11.00	8.00	0.13	18.20	21.00	1	2.60	69	1	194	3	337	10	457.75
Middlesex	MA	48.6	73.30	4.80	0.1	7.6	11.1	38.5	1503085	95.00	2	7.20	7.60	22.10	11.00	67.90	58.70	139.10	10.80	8.50	0.10	17.00	19.80	10	2.70	1340	17	4447	80	9621	428	540.77
Nantucket	MA	51.2	73.70	8.00	0.5	8.6	2.4	39.4	10172	82.30	4	5.90	8.70	22.00	11.70	60.30	39.00	109.10	11.40	6.00	0.14	21.20	20.90	1	4.10	0	0	0	0	0	0	660.22
Norfolk	MA	47.9	76.60	6.20	0	4.1	10.3	40.7	670850	92.60	2	6.10	7.40	21.60	10.80	70.50	58.20	145.00	11.00	8.10	0.12	16.20	20.00	3	2.10	738	12	2216	41	4062	290	647.1
Plymouth	MA	48.6	81.80	8.80	0	3.6	1.2	41.1	494919	81.50	2	7.30	9.40	27.80	13.80	79.00	64.60	164.00	13.10	7.20	0.15	16.60	20.40	2	2.50	459	2	1677	33	3043	141	437.09
Suffolk	MA	48.2	45.40	20.10	0.1	22.2	8.6	31.5	722023	61.40	1	14.80	8.80	21.50	10.80	71.80	72.70	159.40	11.70	7.60	0.14	25.00	24.00	6	3.90	1373	6	4534	48	8669	285	250.74
Worcester	MA	49.2	77.80	4.30	0.1	10.8	4.6	39.2	798552	69.10	3	9.70	8.40	26.20	12.30	71.20	61.70	148.60	12.30	7.90	0.14	16.70	20.20	6	2.80	433	7	1678	29	3341	133	277.03
Allegany	MD	51.7	87.30	7.90	0.1	1.7	0.8	40.9	75087	44.70	3	10.50	12.70	38.40	14.10	74.80	65.60	188.10	18.60	9.00	0.16	15.50	22.60	1	6.40	0	0	10	0	56	2	491.25
Anne Arundel	MD	49.4	69.60	15.80	0.1	7.3	3.6	38.4	537656	95.30	2	8.00	8.70	28.80	9.80	74.30	51.10	147.60	16.10	10.60	0.14	14.50	23.10	2	5.30	127	1	554	16	1157	52	482.69
Baltimore	MD	47.1	58.70	27.50	0.2	5.1	5.9	34.4	620961	72.30	2	8.90	9.70	30.70	12.70	72.70	56.20	160.00	13.70	10.90	0.13	16.20	24.00	3	6.50	227	1	1072	21	1925	58	371.91
Baltimore City	MD	47.3	27.50	62.20	0.2	4.9	2.5	39.1	805029	46.60	1	15.80	12.60	33.20	13.90	77.30	77.50	196.90	16.30	9.50	0.20	23.50	30.60	11	7.60	187	2	689	17	1542	59	319.72
Calvert	MD	49.3	78.80	11.60	0.1	3.6	1.5	40.1	88737	97.20	2	6.20	9.80	29.90	13.80	70.00	59.00	147.50	15.00	9.30	0.14	13.70	24.20	1	4.20	15	0	76	1	116	4	357.18
Caroline	MD	48.8	76.30	13.20	0.1	6.8	0.6	38.7	33066	49.60	4	16.70	11.40	38.30	12.50	78.50	61.10	172.10	16.40	9.40	0.19	19.30	22.10	0	8.80	4	0	12	0	41	0	268.54
Carroll	MD	49.4	89.80	3.20	0.2	3.2	1.6	41.1	167134	89.50	2	7.80	8.80	31.70	9.70	70.70	45.80	141.20	12.90	10.50	0.13	12.50	20.50	1	4.30	92	2	214	19	330	31	457.78
Cecil	MD	49.7	85.80	6.40	0.2	4.1	1.4	38.9	101108	70.50	2	11.20	10.50	31.80	13.60	81.00	53.90	175.90	18.70	10.70	0.17	16.00	22.60	1	6.70	14	0	64	1	134	3	374.44
Charles	MD	48.3	43.10	42.70	0.5	5.3	3.2	37.4	146551	93.90	2	7.30	11.90	35.30	10.20	69.70	57.00	158.20	15.40	9.30	0.14	14.60	26.50	1	5.00	40	1	220	4	401	23	468.28
Dorchester	MD	47.7	63.80	26.80	0	4.9	1	43.3	32618	44.50	4	14.70	14.80	38.70	11.30	73.90	57.20	169.00	17.00	9.40	0.18	19.80	24.10	0	7.80	0	0	7	0	25	1	467.93
Frederick	MD	49.2	74.80	8.70	0.2	8.7	4.5	38.6	233385	89.50	2	7.40	8.70	28.70	10.40	65.70	45.00	133.30	13.80	10.30	0.12	14.20	20.70	0	5.50	33	0	289	9	632	33	6671.33
Garrett	MD	49.7	96.60	0.50	0	1	0.3	42.7	30097	46.70	4	10.90	9.90	34.30	16.00	60.90	50.90	141.10	13.60	8.70	0.15	13.40	20.70	1	7.20	3	0	4	0	4	0	835.24
Harford	MD	48.9	76.90	13.00	0.1	4.2	2.6	39.4	244826	83.60	2	7.10	9.80	29.80	11.70	71.30	46.70	155.90	13.20	10.90	0.15	13.10	21.90	2	4.80	25	0	110	0	232	7	1696.61
Howard	MD	49	54.10	18.10	0.1	6.5	17.3	38.4	287085	119.40	2	4.70	7.70	23.90	7.20	55.20	39.90	128.90	12.10	11.00	0.09	13.20	22.10	1	4.40	117	2	319	5	565	13	1586.89
Kent	MD	47.7	78.10	14.80	0.1	4.3	1.1	45.6	20197	54.20	4	12.70	8.40	29.50	9.80	68.30	42.60	150.90	14.00	9.70	0.13	16.20	22.40	0	8.20	3	0	9	0	29	1	867.52
Montgomery	MD	48	45.00	17.50	0.1	18.9	14.7	38.5	971777	99.60	2	8.90	7.00	20.90	6.30	44.40	30.10	100.60	9.20	10.80	0.08	17.30	24.20	5	7.40	388	1	1388	34	2768	116	365.13
Prince George's	MD	48	13.20	62.30	0.2	17.3	4.2	34.9	863420	78.70	2	13.90	12.20	35.20	9.70	57.00	57.50	157.30	14.90	9.90	0.12	20.20	29.20	4	10.80	341	7	1716	42	3734	118	455.82
Queen Anne's	MD	49.7	86.50	6.90	0	3.6	0.5	42.6	47798	80.00	2	8.10	8.50	29.10	11.10	65.30	43.70	143.00	16.30	9.70	0.12	13.50	21.60	0	5.60	4	0	17	0	27	2	2076.84
Somerset	MD	53.4	51.40	41.70	0.3	3.5	1	36.5	26470	38.50	3	18.20	12.70	43.60	11.20	65.10	51.60	152.80	16.20	9.00	0.20	24.40	26.10	0	9.20	1	0	4	0	11	0	3397.36
St. Mary's	MD	49.8	75.00	14.20	0.1	4.8	2.7	36	105151	80.00	3	10.30	11.10	35.20	17.20	78.60	63.30	170.60	15.00	9.00	0.15	12.00	24.80	1	5.60	15	0	71	0	107	3	3960.86
Talbot	MD	47.7	77.60	11.40	0	6.4	1.5	47.4	37782	62.30	4	10.50	8.40	28.80	11.20	67.10	41.80	137.80	13.90	9.30	0.13	17.60	21.60	0	8.00	3	0	13	1	22	1	253.69
Washington	MD	50.8	80.30	10.00	0.1	4.4	1.7	39.7	147430	54.60	3	13.00	11.50	34.50	12.60	67.00	47.40	156.70	14.40	10.10	0.15	14.50	22.10	1	7.10	11	0	66	0	126	3	3924.4
Wicomico	MD	47.7	63.80	25.00	0.2	5	3.3	35.7	98733	50.00	3	11.40	11.60	36.50	10.80	68.60	52.90	154.50	16.90	9.30	0.15	20.30	24.00	1	8.10	7	1	28	1	176	2	729.92
Worcester	MD	48.7	79.90	13.30	0.1	3.3	1.3	48.1	51454	53.50	3	9.90	10.40	33.10	9.50	58.80	43.30	125.50	16.60	9.00	0.14	16.50	21.40	0	7.30	3	0	16	0	33	0	2562.66
Androscoggin	ME	48.9	91.10	1.50	0.1	1.7	0.8	39.8	107702	48.50	3	10.20	9.70	33.20	13.70	58.20	48.40	128.70	12.40	7.60	0.16	16.10	19.50	2	9.40	11	0	24	0	36	1	990.71
Aroostook	ME	49.2	94.40	0.90	1.7	1.1	0.4	45.3	71870	39.70	4	12.40	10.10	34.70	20.10	69.60	56.00	143.20	11.40	8.10	0.19	14.00	19.40	4	11.50	0	0	2	0	2	0	674.59
Cumberland	ME	48.5	90.70	2.80	0.1	1.9	2	41	281674	65.50	3	5.30	7.60	23.80	11.10	51.70	42.40	97.30	9.10	8.00	0.11	16.50	19.20	4	7.80	169	3	276	11	386	17	915.07
Franklin	ME	48.9	95.70	0.30	0.4	1.2	0.5	43.4	30768	43.50	4	7.50	7.30	33.80	14.60	59.00	42.80	109.50	13.20	6.90	0.16	14.30	19.90	1	11.60	2	0	7	0	13	0	825.23
Hancock	ME	49	95.00	0.80	0.3	1.3	1	46.3	54418	53.90	4	5.80	6.40	25.20	22.90	58.40	42.20	106.10	12.80	6.30	0.14	17.60	20.80	3	11.60	0	0	4	0	6	0	571.86
Kennebec	ME	48.7	94.80	0.80	0.5	1.4	0.9	42.8	122151	51.00	4	8.70	8.60	32.10	17.20	66.90	48.90	124.00	14.50	7.70	0.16	14.40	19.60	3	9.80	12	1	29	1	97	4	475.7
Knox	ME	49.5	95.60	0.60	0.3	1.2	0.6	46.2	39736	53.60	4	6.30	5.90	24.80	10.80	55.10	39.80	101.80	11.60	7.20	0.14	15.40	19.40	0	10.90	5	0	10	0	13	0	363.19
Lincoln	ME	49	96.10	0.20	0.4	1.1	0.9	48.1	34457	54.00	4	7.00	6.60	24.30	10.10	39.50	25.20	70.20	7.40	7.50	0.15	15.70	19.50	1	12.30	8	0	9	0	12	0	898.26
Oxford	ME	49.6	95.60	0.20	0.3	1.2	0.5	44.6	57833	44.50	4	8.90	8.20	33.90	10.20	29.20	23.20	67.40	5.70	7.40	0.18	16.10	19.50	2	10.90	9	0	12	0	14	0	553.09
Penobscot	ME	49.3	94.00	0.70	1	1.2	1	39.9	153923	47.10	3	8.60	9.30	32.10	15.80	71.80	56.20	139.10	14.60	7.20	0.17	16.20	20.90	3	12.00	12	0	33	0	46	0	442.3
Piscataquis	ME	49.6	95.30	0.30	0.6	1.3	0.6	48.1	17535	35.90	4	9.60	8.20	35.40	14.70	40.10	33.40	79.70	8.90	6.70	0.19	14.80	19.70	1	13.40	0	0	0	0	1	0	319.7
Sagadahoc	ME	48.4	94.80	0.70	0.1	1.5	0.6	44.1	35293	59.30	3	5.10	7.00	24.70	13.40	53.60	36.20	100.50	10.90	7.70	0.14	14.30	19.20	0	8.60	7	0	15	1	17	0	567.75
Somerset	ME	49.6	95.90	0.40	0.3	1	0.3	43.6	52228	42.10	4	12.30	9.30	34.60	15.60	39.00	30.00	79.80	9.70	7.30	0.19	16.00	19.90	2	12.00	1	0	5	0	16	0	506.37
Waldo	ME	49.3	95.70	0.50	0.2	1.1	0.4	46.1	38786	48.40	4	7.10	7.40	29.10	11.80	40.60	31.80	72.30	9.30	7.10	0.18	16.30	19.90	0	11.90	2	0	19	2	43	8	706.23
Washington	ME	49	90.00	0.40	4.6	1.9	0.4	44.1	32856	37.70	4	12.20	9.80	30.90	18.90	48.70	37.00	88.90	9.50	6.50	0.18	14.50	20.60	2	16.40	0	0	1	0	2	0	490.06
York	ME	48.7	94.50	0.70	0.3	1.5	1.2	43	197131	60.50	3	7.30	7.80	29.00	11.50	62.30	51.70	119.50	11.80	7.70	0.14	16.10	19.40	2	9.20	59	1	137	2	183	6	416.34
Alcona	MI	50.8	95.90	0.30	0.5	1.4	0.4	55.2	10942	37.90	4	11.60	9.00	32.20	19.80	65.80	48.90	126.90	13.60	7.50	0.16	13.00	20.60	0	8.50	0	0	0	0	4	0	715.26
Alger	MI	54.4	84.10	7.10	3.2	1.4	0.1	47.3	9601	43.70	4	10.70	9.10	27.70	11.90	52.50	47.80	109.60	10.50	6.40	0.18	11.90	18.90	0	7.90	0	0	0	0	0	0	1558.42
Allegan	MI	49.8	88.70	1.20	0.4	7.2	0.5	39.2	111408	58.30	4	9.30	8.70	30.70	10.30	60.90	53.60	130.60	14.30	11.00	0.16	12.80	20.20	1	6.40	3	0	19	0	47	0	564.32
Alpena	MI	49.1	96.00	0.50	0.4	1.2	0.5	45.6	29598	42.30	4	9.00	9.70	31.70	18.20	68.70	50.70	141.50	13.60	7.50	0.17	12.10	20.10	1	6.10	0	0	0	0	35	1	566.41
Antrim	MI	49.5	95.00	0.30	0.7	2	0.3	47.4	23580	50.40	4	9.00	8.80	35.10	17.90	57.60	45.30	117.90	15.20	7.40	0.16	16.70	19.40	0	7.90	3	0	6	0	9	0	556.28
Arenac	MI	50.7	94.90	0.50	1.3	1.9	0.3	46.7	15899	43.30	4	13.30	10.60	32.30	19.70	87.10	67.10	158.80	15.70	8.30	0.18	12.10	21.20	0	7.70	1	0	4	0	13	1	1171.1
Baraga	MI	54.9	73.00	15.80	4.6	1.4	0.5	42.9	8860	44.20	4	13.70	10.40	31.40	12.40	41.40	35.70	78.10	10.40	6.00	0.19	11.10	20.40	1	8.90	0	0	0	0	0	0	761.4
Barry	MI	50.2	94.60	0.40	0.2	2.7	0.5	41.2	59173	60.80	2	8.00	9.90	33.90	10.90	67.70	65.30	143.10	14.10	11.20	0.16	12.40	21.40	1	5.60	2	0	7	0	26	1	575.17
Bay	MI	48.9	90.30	1.50	0.2	5.1	0.5	41.7	107771	45.70	3	10.30	9.20	36.10	22.20	119.50	89.60	219.20	15.60	9.50	0.18	13.20	21.20	1	6.00	9	0	48	0	86	2	467.49
Benzie	MI	49.6	93.90	0.30	1.3	2.3	0.4	46.2	17525	50.30	4	7.50	9.30	29.10	17.00	65.20	51.50	126.10	13.70	7.50	0.16	14.10	19.50	1	7.50	0	0	0	0	4	0	636.98
Berrien	MI	48.7	75.10	14.50	0.2	5.2	1.9	41	156813	47.20	3	10.50	9.40	33.00	12.00	62.30	57.00	142.80	15.90	11.80	0.17	14.50	22.20	1	7.60	35	1	88	2	170	10	501.78
Branch	MI	52.7	90.90	2.30	0.2	4.4	0.5	39.8	45248	48.30	4	11.10	9.30	35.30	13.50	63.70	61.00	149.50	14.80	11.80	0.18	15.40	21.10	1	8.10	2	0	25	2	43	2	1101.85
Calhoun	MI	48.9	78.20	10.50	0.6	4.9	2.1	39.2	136146	46.40	3	9.00	10.40	34.50	12.20	68.30	67.90	156.80	15.30	11.50	0.19	14.50	22.30	1	6.50	17	0	65	1	156	5	464.33
Cass	MI	49.9	86.40	4.80	1.1	3.6	0.8	42.6	52293	51.50	3	12.00	10.30	35.90	10.80	60.10	56.90	136.50	15.10	12.90	0.16	13.20	21.80	1	7.70	4	1	12	1	22	1	568.46
Charlevoix	MI	49.2	93.90	0.30	1.1	1.7	0.4	45.5	25949	52.90	4	6.40	9.00	30.70	8.70	46.80	33.60	93.20	14.30	7.40	0.15	14.10	19.10	1	7.40	4	0	10	0	12	1	598.13
Cheboygan	MI	49.8	92.20	0.70	2	1.3	0.3	47.1	26152	41.70	4	9.40	10.30	29.90	12.10	78.40	56.40	153.00	21.10	7.10	0.18	13.60	22.70	0	9.10	1	0	10	1	14	1	1009.1
Chippewa	MI	55.1	70.10	6.40	13.8	1.7	1	39.5	38520	43.70	4	10.10	10.30	36.50	14.10	72.50	57.80	150.10	14.00	6.90	0.22	14.60	19.30	1	8.90	1	0	1	1	2	0	835.71
Clare	MI	49.9	95.00	0.50	0.4	1.8	0.3	45.3	30926	37.60	4	15.30	10.50	37.50	21.30	84.00	85.60	167.60	14.60	8.30	0.20	18.80	20.50	1	8.80	1	0	3	1	9	1	556.12
Clinton	MI	49.2	90.20	1.60	0	4.4	1.5	38.4	75382	66.40	3	5.80	10.10	30.80	7.90	62.10	49.80	128.90	12.90	10.60	0.15	11.30	19.70	1	4.50	24	0	90	3	105	7	571.3
Crawford	MI	50.2	94.90	0.60	0.5	1.8	0.6	47.7	14074	39.20	4	11.60	8.90	31.10	24.50	67.30	50.20	148.30	15.70	7.40	0.18	14.30	19.70	1	7.20	1	0	5	1	30	2	549.1
Delta	MI	49.5	93.20	0.20	1.7	1.1	0.4	45.6	37069	43.80	4	6.40	10.60	31.50	11.60	32.70	28.50	73.10	8.80	7.10	0.17	14.70	19.10	1	7.10	1	0	9	1	13	2	1166.15
Dickinson	MI	49.2	95.50	0.50	0.7	1.4	0.5	45.4	26168	46.10	4	6.20	9.40	27.90	16.70	54.50	56.20	112.20	14.30	7.00	0.18	11.20	20.00	1	5.70	0	0	3	1	3	2	572.68
Eaton	MI	48.8	83.30	6.40	0.5	5.1	2.1	40.3	107759	57.80	3	6.40	8.90	36.90	8.30	64.00	51.00	132.90	12.80	10.90	0.17	13.30	20.40	2	5.20	21	0	69	4	99	5	701.67
Emmet	MI	49.3	91.30	0.50	2.1	1.5	0.6	43.1	32694	51.10	4	6.00	8.70	29.70	8.40	68.00	48.80	131.00	17.10	7.10	0.17	14.70	18.40	1	7.40	5	0	17	2	21	2	561.66
Genesee	MI	48.2	72.50	19.80	0.3	3.3	1	38.5	425790	44.20	3	10.00	10.50	32.10	14.60	96.50	92.90	211.30	19.90	10.20	0.19	18.50	25.80	3	6.40	185	7	828	57	1298	131	559.86
Gladwin	MI	50	96.20	0.30	0.5	1.4	0.4	47.7	25692	41.30	4	14.20	11.30	36.90	19.60	71.20	63.90	133.70	13.50	8.40	0.18	16.40	20.80	1	8.40	2	0	4	0	9	1	846.95
Gogebic	MI	53.3	89.60	4.20	2.6	1.2	0.3	46.8	16427	36.40	4	7.70	9.90	32.00	8.70	37.40	28.20	76.60	9.90	6.40	0.19	12.10	16.80	1	7.30	2	1	4	1	4	1	540.11
Grand Traverse	MI	49.4	92.60	1.10	0.9	2.7	0.7	41.3	86986	57.40	4	5.30	8.10	28.40	16.50	67.50	53.50	134.00	14.20	7.70	0.17	15.50	19.60	1	6.80	7	0	16	3	19	5	567.37
Gratiot	MI	53.2	86.40	5.50	0.1	5.8	0.3	38.7	42476	42.60	4	10.10	9.00	35.20	17.20	89.50	73.10	159.60	15.50	9.70	0.20	13.60	20.00	1	6.00	3	0	6	0	8	1	643.01
Hillsdale	MI	49.6	95.00	0.60	0.3	2.1	0.3	40.5	46688	49.00	4	12.20	10.50	37.40	16.20	73.90	77.40	158.20	13.30	11.30	0.19	15.20	21.40	1	6.80	14	1	70	6	94	11	347.17
Houghton	MI	54.1	92.40	0.70	0.2	1.4	2.9	33.1	36628	38.60	4	8.00	8.10	30.00	14.60	42.80	38.40	94.10	10.70	6.10	0.19	15.90	21.60	2	7.00	1	0	1	0	2	0	749.55
Huron	MI	49.6	95.40	0.40	0.3	2.2	0.6	46.8	33118	44.80	4	11.30	9.00	32.90	18.80	70.10	54.50	145.50	15.10	9.00	0.16	13.00	21.50	2	7.00	3	0	5	0	10	1	565.25
Ingham	MI	48.6	70.50	10.60	0.2	7.5	6	31.4	280895	49.40	3	7.60	9.10	31.60	8.80	74.50	64.80	158.90	13.30	10.60	0.18	19.70	22.20	1	6.90	91	0	239	3	335	6	899.08
Ionia	MI	53.7	88.30	4.70	0.2	4.6	0.3	37	63905	50.40	4	9.90	10.50	35.90	10.50	65.80	58.80	141.40	13.40	10.60	0.18	15.10	20.00	1	6.40	4	0	14	2	26	2	1021.57
Iosco	MI	49.3	94.20	0.60	0.7	2	0.6	51	25887	39.70	4	12.10	11.10	32.90	17.40	74.30	54.70	150.30	15.50	7.90	0.17	12.30	20.90	0	7.80	1	0	4	1	15	2	479.22
Iron	MI	49.3	94.90	0.70	1.1	1.8	0.4	51.9	11817	38.90	4	8.10	8.50	28.20	10.30	37.40	27.60	73.10	9.90	6.60	0.17	12.80	21.20	1	6.90	0	0	0	0	0	0	542.15
Isabella	MI	48.7	85.80	2.50	2.5	3.8	1.6	25.1	70311	42.90	4	8.00	9.20	31.90	21.40	88.60	86.30	175.40	16.70	9.10	0.20	23.50	20.50	1	8.90	6	1	37	2	53	7	1808.4
Jackson	MI	51	84.90	8.20	0.3	3.3	0.7	39.7	160248	50.80	3	9.60	9.90	36.60	12.60	75.50	71.60	161.10	13.90	11.00	0.19	16.80	21.30	1	6.10	47	1	140	4	280	12	495.07
Kalamazoo	MI	49	78.00	10.50	0.1	4.7	2.4	34.1	250331	53.40	3	6.20	9.30	35.00	8.90	60.60	55.50	134.70	14.80	11.70	0.18	15.90	21.20	2	6.60	24	1	77	7	201	10	555.07
Kalkaska	MI	50.8	94.60	0.70	0.6	1.8	0.4	43	17153	48.40	4	13.40	11.10	30.50	24.10	71.10	67.40	152.10	15.20	7.40	0.19	16.80	19.80	1	7.60	7	1	10	2	17	2	1044.08
Kent	MI	49	74.40	9.20	0.2	10.2	2.8	34.4	602622	59.60	1	10.20	8.70	28.90	7.50	63.30	58.50	148.20	14.10	11.50	0.15	14.70	20.20	3	6.90	108	1	250	13	626	25	516.25
Keweenaw	MI	51.3	97.40	1.40	0.2	0.6	0	51.6	2156	42.80	4	5.30	8.60	29.30	10.50	44.00	27.50	93.60	10.60	5.70	0.16	13.70	22.00	0	6.70	0	0	0	0	0	0	564.73
Lake	MI	51.1	84.80	7.50	0.7	2.5	0.1	50.1	11539	33.70	4	17.40	9.30	30.70	13.70	64.20	55.30	143.20	14.10	8.10	0.20	20.90	21.30	0	8.70	0	0	0	0	2	0	549.39
Lapeer	MI	50.4	92.00	1.20	0.3	4.5	0.5	41.6	88319	56.10	2	9.30	9.40	31.80	27.40	103.50	89.20	195.90	19.30	10.30	0.16	14.50	21.50	1	6.80	8	0	87	6	148	22	705.4
Leelanau	MI	49.3	90.20	0.40	2.5	4.2	0.7	50.3	21708	62.20	4	4.80	9.70	30.30	16.30	60.00	45.40	114.60	13.40	7.50	0.14	15.70	19.20	0	7.90	1	0	4	0	7	0	546.66
Lenawee	MI	50.5	87.00	2.30	0.3	7.7	0.3	40	99892	52.70	4	9.20	10.20	36.00	12.70	63.10	56.60	135.10	11.40	10.80	0.17	14.90	21.30	2	6.30	18	0	39	0	71	0	499.25
Livingston	MI	50	94.60	0.50	0.1	2.2	0.9	40.9	180967	79.40	2	4.60	7.10	26.00	11.40	73.70	63.70	153.90	12.60	10.80	0.14	11.40	20.60	1	3.90	80	2	196	3	301	11	813.2
Luce	MI	57.7	78.20	6.40	6.3	3.1	0.2	43	6631	41.90	4	11.50	9.30	32.90	12.70	49.90	41.90	98.00	12.60	6.30	0.20	12.80	19.40	1	8.60	0	0	1	0	1	0	867.66
Mackinac	MI	50.5	73.80	2.30	16.8	1.6	0.5	49	11113	42.90	4	11.10	10.20	31.00	12.30	54.80	43.40	111.10	13.10	7.00	0.19	13.80	19.20	1	11.70	0	0	4	0	4	0	512.07
Macomb	MI	48.6	80.20	10.90	0.2	2.4	3.7	39.9	840978	60.20	2	10.70	9.50	31.70	17.00	103.30	88.80	223.60	18.60	11.00	0.19	15.40	22.20	3	6.20	853	38	2973	197	4544	445	563.49
Manistee	MI	51.8	89.40	2.70	1.6	2.8	0.4	47.1	24733	46.90	4	9.40	9.10	30.80	21.00	73.80	57.10	144.20	14.20	7.70	0.16	14.10	19.60	1	8.10	1	0	9	0	11	0	1311.22
Marquette	MI	50.5	92.30	1.50	0.8	1.4	0.9	39.4	67077	50.70	4	5.40	8.90	34.10	12.20	47.30	45.60	105.30	11.10	6.60	0.17	13.50	19.40	2	5.40	4	0	21	2	35	6	566.39
Mason	MI	49.4	91.60	0.90	0.7	4.4	0.4	45.1	28705	46.60	4	8.10	9.30	30.00	14.30	72.70	68.60	152.10	15.50	8.40	0.18	14.70	19.10	1	7.20	0	0	1	0	4	0	565.73
Mecosta	MI	50.2	91.50	2.50	0.4	2.1	0.7	34	42798	41.80	4	10.30	8.10	34.90	11.20	60.40	60.10	134.90	13.40	8.90	0.19	17.20	21.10	1	7.50	3	1	11	1	14	1	514.97
Menominee	MI	50.3	93.30	0.30	2.3	1.6	0.4	46.2	24029	42.30	4	7.80	9.30	31.50	18.10	66.20	67.80	133.10	15.10	7.90	0.17	12.00	19.30	0	7.50	0	0	1	0	1	0	563.47
Midland	MI	49.1	91.60	1.40	0.3	2.5	2.2	40.4	83629	58.50	3	6.30	8.80	31.70	15.20	75.50	70.60	147.30	14.00	9.40	0.15	12.20	19.70	1	5.60	10	0	28	1	48	3	658.72
Missaukee	MI	50.9	94.30	0.40	0.5	2.6	0.2	42.8	14849	41.60	4	11.90	9.80	31.50	19.30	61.30	44.40	140.10	14.20	7.30	0.18	14.90	20.30	0	8.30	1	1	1	1	6	1	519.64
Monroe	MI	49.3	91.50	2.20	0.3	3.4	0.6	40.3	152021	62.00	3	9.50	9.10	36.80	19.30	87.50	77.00	195.40	18.20	11.00	0.17	13.50	23.30	1	5.10	49	0	174	4	241	10	800.11
Montcalm	MI	51.7	91.90	1.90	0.5	3.3	0.5	39.3	63342	46.90	2	11.90	11.20	32.40	9.90	71.50	63.30	153.30	14.70	10.00	0.20	15.80	20.30	2	7.20	5	0	20	1	26	1	962.57
Montmorency	MI	50.4	96.20	0.20	0.7	1.2	0	52.3	9765	37.00	4	12.40	10.60	30.40	19.90	67.90	57.40	135.30	14.90	7.20	0.17	12.30	20.20	0	8.40	0	0	0	0	4	0	1171.36
Muskegon	MI	49.6	76.50	13.40	0.5	5.4	0.5	38.2	172188	44.50	3	10.10	10.60	35.00	8.80	58.80	69.30	148.10	15.10	10.30	0.20	16.40	22.80	1	6.10	18	2	57	4	160	10	530.67
Newaygo	MI	50.3	90.60	1.20	0.5	5.7	0.3	40.9	48460	47.20	4	13.40	8.10	32.90	7.00	43.10	39.40	96.00	12.70	9.60	0.19	16.50	20.80	1	7.60	1	0	4	0	10	0	721.17
Oakland	MI	48.5	72.80	13.60	0.2	3.8	6.8	40.2	1202362	72.10	2	6.30	7.80	24.70	14.80	86.70	77.70	197.20	15.90	11.10	0.12	15.10	23.70	8	5.20	1591	70	4511	282	6306	506	500.59
Oceana	MI	50.2	82.10	1.10	0.7	14.5	0.2	41.8	26570	42.40	4	13.60	8.70	31.10	11.30	49.70	47.10	111.10	12.40	9.00	0.18	15.60	19.40	1	10.40	2	0	3	1	4	1	803.13
Ogemaw	MI	49.8	95.00	0.30	1.1	1.9	0.6	47.6	21699	37.80	4	15.00	10.10	37.60	26.00	96.00	77.30	181.90	15.70	7.90	0.19	17.50	21.10	1	8.00	1	0	3	0	6	0	607.47
Ontonagon	MI	51.6	95.20	0.30	1	1.3	0.1	52.7	6780	35.90	4	7.30	8.80	31.50	8.00	38.70	33.40	85.40	11.70	6.00	0.17	11.90	20.40	1	8.50	0	0	0	0	0	0	705.97
Osceola	MI	49.8	94.80	0.90	0.8	1.7	0.3	41.8	23528	41.00	4	12.50	8.70	38.00	11.00	49.60	37.30	112.00	12.50	8.20	0.19	15.00	21.00	1	7.40	2	0	3	0	8	0	612.08
Oscoda	MI	50.4	95.60	0.50	0.4	1.3	0.2	49.7	8640	36.20	4	17.20	9.40	36.00	26.20	74.80	69.40	159.60	14.90	7.40	0.17	13.20	20.30	0	9.10	2	0	3	0	4	1	565
Otsego	MI	49.2	94.60	0.40	0.5	1.6	0.4	43.2	24164	50.10	4	8.40	8.90	29.70	14.70	58.80	48.00	129.10	17.50	7.20	0.18	10.40	19.90	1	7.10	19	0	29	2	77	6	567.32
Ottawa	MI	49	84.30	1.30	0.2	9.4	2.6	34.5	263801	65.00	2	7.80	7.50	27.10	8.20	57.00	48.30	131.00	12.50	11.40	0.14	13.00	19.00	2	5.10	31	0	61	1	129	7	432.7
Presque Isle	MI	50.1	95.80	0.50	0.4	1.2	0.4	51.7	13376	43.50	4	11.50	9.70	34.70	12.80	64.80	48.10	138.70	15.20	7.20	0.16	11.50	20.60	0	8.10	0	0	2	0	6	0	547.3
Roscommon	MI	49.9	95.30	0.20	0.8	1.6	0.1	53.3	24449	37.80	4	11.30	9.60	34.30	23.90	80.40	65.30	162.90	14.30	7.70	0.17	18.70	20.50	0	8.00	1	0	8	0	11	0	692.23
Saginaw	MI	48.3	69.70	18.10	0.2	8.2	1.2	39.5	200169	45.70	3	11.20	9.60	38.60	15.30	97.50	83.70	211.30	16.90	10.00	0.18	15.40	21.90	2	6.00	51	0	240	9	433	32	778.25
Sanilac	MI	49.4	94.10	0.50	0.2	3.6	0.3	42.8	43114	43.60	4	12.20	9.50	30.60	17.80	78.80	69.00	159.20	13.90	9.80	0.18	12.90	21.30	0	8.20	7	0	23	2	32	3	591.92
Schoolcraft	MI	49.5	85.90	0.60	7.1	0.9	0.3	48.3	8485	42.90	4	10.30	10.10	30.50	11.60	37.70	31.00	78.00	9.90	6.60	0.19	14.90	19.10	1	9.10	1	0	1	0	3	0	836.69
Shiawassee	MI	49.4	94.30	0.30	0.2	2.8	0.4	40.3	70648	52.70	4	7.80	10.70	36.90	9.10	71.20	60.60	145.10	16.00	10.30	0.18	13.50	21.10	1	5.90	8	0	34	0	121	3	704.06
St. Clair	MI	49.5	91.30	2.00	0.1	3.2	0.6	41.3	163040	52.20	2	9.90	9.00	31.60	16.60	89.70	77.40	196.10	17.00	11.00	0.18	15.60	21.40	3	6.60	32	0	179	4	259	15	617.91
St. Joseph	MI	49.5	86.80	2.50	0.1	7.4	0.5	38.7	61295	48.30	4	13.60	10.50	30.10	16.00	67.10	68.60	147.20	14.30	12.60	0.18	14.70	20.50	1	8.30	4	0	20	0	25	1	685.41
Tuscola	MI	50.1	93.60	1.10	0.2	3.2	0.3	41.7	55729	47.00	4	10.70	8.40	33.40	17.20	88.90	71.30	167.70	17.00	9.70	0.18	13.80	23.20	2	6.30	9	2	41	5	63	12	408.03
Van Buren	MI	49.6	81.50	3.00	0.4	11.1	0.6	39.8	76258	48.50	3	12.70	10.60	33.20	10.60	55.50	51.30	123.00	14.90	11.80	0.18	15.30	21.30	2	8.20	7	0	20	1	34	2	694.67
Washtenaw	MI	49.3	70.60	11.70	0.1	4.5	8.7	33.3	344791	66.00	3	4.90	8.50	23.70	8.70	66.10	58.80	144.10	13.00	11.00	0.12	17.50	22.20	4	4.90	305	7	659	15	900	38	426.39
Wayne	MI	48	49.60	38.90	0.2	5.7	3.1	37.3	1820584	43.60	1	14.40	10.40	34.10	17.60	91.60	101.70	244.30	17.20	11.40	0.21	22.00	27.10	14	7.10	3735	120	10539	609	13912	1148	834.57
Wexford	MI	49.8	94.70	0.60	0.5	1.8	0.7	40.9	32735	40.50	4	10.70	9.40	35.10	21.50	70.80	58.50	150.80	13.90	7.70	0.19	15.70	20.50	1	7.70	2	0	7	0	7	1	655.92
Aitkin	MN	50.6	94.00	0.40	2.1	1.2	0.3	51.7	16202	46.60	4	8.70	8.70	27.80	10.80	35.80	28.20	67.20	9.10	6.10	0.15	14.30	17.50	1	6.90	0	0	0	0	1	0	578.53
Anoka	MN	50	82.60	5.40	0.5	4.2	4.2	37.1	330844	76.50	2	6.30	8.10	29.30	9.20	60.40	50.90	137.40	11.00	7.90	0.15	12.80	19.10	1	4.50	23	0	55	0	97	2	694.62
Becker	MN	50.2	86.50	0.50	7.4	1.8	0.5	42.2	32504	55.80	4	7.40	7.80	31.80	18.60	55.60	46.30	130.00	11.80	6.80	0.17	13.50	16.90	1	6.90	0	0	0	0	1	0	507.36
Beltrami	MN	49.9	72.40	0.80	20.3	2.2	0.9	33.2	44442	45.30	4	9.00	9.10	33.60	17.90	64.10	66.00	151.50	17.30	6.60	0.19	16.40	17.70	1	8.70	4	0	5	0	5	0	696.84
Benton	MN	50.1	91.40	2.80	0.3	2.1	1	34.1	38451	53.70	3	7.80	7.70	30.60	7.60	75.20	68.00	144.40	15.50	6.80	0.17	15.60	18.70	0	4.10	1	0	1	0	4	0	474.48
Big Stone	MN	48.9	97.90	0.20	0	1.4	0	48.5	5269	46.70	4	11.10	6.80	32.80	8.80	27.10	20.50	64.70	7.90	5.90	0.15	13.80	19.60	1	5.60	1	0	1	0	1	0	751.18
Blue Earth	MN	50.3	88.80	3.20	0.3	3.2	2.1	29.8	64013	53.80	3	5.60	7.00	34.00	9.70	55.10	51.20	106.10	12.70	8.00	0.16	15.40	16.10	1	4.80	9	0	22	0	24	0	562.65
Brown	MN	49.7	93.80	0.20	0.1	4	0.7	43.3	25893	56.00	4	8.30	7.80	30.90	9.10	26.90	16.80	51.90	5.30	7.50	0.13	11.60	16.30	3	3.70	2	0	7	1	8	1	504.69
Carlton	MN	52	88.20	1.50	5.2	1.6	0.4	40.5	35386	58.50	3	6.10	8.80	31.50	10.60	40.50	31.00	88.40	8.70	6.60	0.20	15.10	18.10	1	5.00	1	0	18	0	37	0	397.3
Carver	MN	49.7	89.60	1.40	0.1	4.1	2.4	36.3	91042	94.10	2	3.90	6.20	23.00	10.30	54.80	43.60	119.20	10.10	7.50	0.12	10.80	18.60	1	2.90	10	0	12	0	14	0	418.96
Cass	MN	51.1	83.20	0.30	10.8	1.9	0.6	46.9	28567	49.60	4	8.60	7.50	29.00	14.30	51.70	47.60	116.10	13.20	6.60	0.16	15.90	18.20	0	7.80	1	0	3	0	4	0	393.75
Chippewa	MN	49	88.80	0.50	1.4	6.3	1.7	43.1	12441	51.70	4	9.70	6.60	33.20	9.00	34.50	25.20	74.00	8.00	6.50	0.15	11.10	16.80	0	6.20	0	0	0	0	1	0	564.77
Chisago	MN	51.5	93.80	1.30	0.4	2	0.9	39	53887	74.90	2	6.00	7.00	29.20	11.60	60.20	45.50	120.90	10.20	7.40	0.15	12.60	19.20	1	3.90	3	0	6	1	7	1	742.52
Clay	MN	49.4	88.40	2.50	1.3	4.3	1.1	31.6	58999	59.90	3	5.30	6.20	29.50	14.50	51.80	52.40	128.60	10.60	7.00	0.15	14.10	16.70	0	4.20	6	0	29	0	68	3	490.01
Clearwater	MN	50.3	85.00	0.40	8.4	2	0.5	41.9	8695	43.80	4	14.20	7.50	30.50	15.80	52.10	45.90	107.90	15.80	6.10	0.19	16.50	17.50	1	8.10	2	0	2	0	3	0	540.77
Cook	MN	49.9	86.00	0.50	8.1	2	0.7	49.8	5176	48.90	4	4.10	7.00	27.90	7.30	36.50	25.10	75.70	8.00	5.60	0.15	15.00	16.80	1	7.40	0	0	0	0	0	0	563.24
Cottonwood	MN	49.3	87.10	0.50	0.4	7.1	3	44.2	11687	47.40	4	9.70	8.50	32.20	9.20	28.20	18.10	60.20	8.60	7.40	0.14	12.00	17.30	2	5.90	2	0	5	0	6	0	421.36
Crow Wing	MN	49.8	95.10	0.60	0.9	1.4	0.4	42.4	62500	51.80	4	6.60	8.30	28.60	11.50	51.20	43.70	104.10	10.30	6.20	0.17	14.10	18.50	2	5.20	0	0	13	0	20	0	752.79
Dakota	MN	49.1	79.60	5.50	0.2	6.7	4.7	36.8	398552	79.10	2	5.30	7.10	26.40	10.40	56.10	48.20	124.90	10.80	8.30	0.14	12.10	18.90	2	4.00	47	0	85	4	127	6	813.63
Dodge	MN	50	92.40	0.20	0.3	4.9	0.7	36.4	20087	68.20	3	5.30	8.30	27.50	10.70	65.90	59.20	122.10	9.50	7.80	0.14	9.00	16.60	0	3.90	8	0	14	0	18	0	541.07
Douglas	MN	50.1	96.10	0.60	0.3	1.5	0.1	43.1	36009	55.30	4	5.20	6.30	31.70	8.70	52.40	47.30	108.80	9.70	6.30	0.13	13.00	18.00	1	4.50	1	0	1	0	2	0	922.68
Faribault	MN	49.7	91.50	0.20	0	6.4	0.2	46	14553	49.20	4	9.20	6.90	30.60	10.90	49.70	36.40	82.60	9.40	8.00	0.14	10.50	16.30	1	5.70	2	0	4	0	4	0	517.8
Fillmore	MN	49.7	96.70	0.40	0	1.4	0.4	42.8	20866	60.60	3	8.80	7.30	26.70	10.70	52.70	41.70	104.20	10.60	8.40	0.15	11.90	15.50	0	7.60	8	0	10	0	11	0	491.42
Freeborn	MN	49.5	86.30	1.20	0.1	9.4	1.8	44.2	31255	48.90	4	10.30	7.00	34.10	11.80	61.00	55.40	112.40	10.10	8.10	0.15	10.30	16.20	0	5.60	0	0	21	0	33	0	675.3
Goodhue	MN	49.6	92.40	1.00	0.9	3.2	0.5	41.9	46183	66.00	4	6.20	6.80	30.80	10.50	54.30	42.60	109.20	9.30	8.20	0.15	12.60	17.60	2	4.80	3	0	14	0	19	0	435.28
Grant	MN	49.4	95.50	0.20	0.1	2.1	0	46.5	6018	51.30	4	7.20	7.70	31.30	8.10	48.30	39.60	88.80	9.20	6.20	0.15	9.90	19.50	1	5.70	0	0	0	0	0	0	722.5
Hennepin	MN	49.1	69.50	12.50	0.5	6.8	6.9	35.9	1152425	71.20	1	7.00	6.60	22.00	8.10	54.60	43.00	120.90	10.30	8.50	0.12	16.80	19.50	6	5.00	204	5	415	27	1013	95	696.95
Houston	MN	49.6	96.30	0.70	0.2	0.9	0.5	43.8	19027	58.20	3	5.80	7.10	28.40	7.90	39.50	38.20	95.00	9.80	8.70	0.14	11.10	15.70	0	4.70	0	0	1	0	1	0	399.09
Hubbard	MN	50.4	93.10	0.60	2.1	1.9	0.6	46.4	20428	49.10	4	7.30	6.40	31.70	10.80	37.60	31.10	85.10	10.20	6.40	0.14	13.90	17.80	1	5.90	0	0	0	0	0	0	462.69
Isanti	MN	50.4	94.20	0.50	0.2	1.8	1	37.6	37816	68.30	2	8.30	7.60	31.90	10.50	60.40	59.90	136.10	10.90	7.20	0.15	14.50	19.00	1	4.50	2	0	4	0	6	0	463.85
Itasca	MN	50.5	92.00	0.40	3.5	1.3	0.4	45.4	45058	51.60	4	6.60	7.60	32.20	12.70	49.90	39.00	97.40	8.80	7.10	0.16	12.30	17.30	2	6.50	1	0	2	0	2	0	927.25
Jackson	MN	50.6	93.00	0.10	0.1	3.3	2.5	44.1	10266	58.80	4	7.60	8.30	29.10	8.00	37.40	25.70	84.10	10.20	7.80	0.14	9.50	17.30	1	4.40	1	0	1	0	2	0	550.26
Kanabec	MN	50.6	95.20	0.40	0.8	1.5	0.4	42.1	16239	51.30	4	10.60	7.50	33.00	11.10	41.50	35.90	94.40	9.30	6.40	0.18	17.60	20.00	1	5.60	0	0	0	0	0	0	604.46
Kandiyohi	MN	49.9	81.80	4.10	0.1	11.8	0.7	39.5	42239	53.00	4	11.50	6.70	27.90	7.80	52.20	38.60	100.50	9.10	6.60	0.15	12.10	17.00	1	5.60	2	0	2	0	3	0	638.49
Kittson	MN	50.2	95.90	0.70	0.2	2	0.3	48.2	4552	50.00	4	7.20	7.60	29.60	8.40	34.10	21.10	89.20	17.70	6.40	0.15	7.80	16.80	0	5.20	0	0	0	0	1	0	656.63
Koochiching	MN	49.6	93.40	0.80	3.6	0.1	0.4	46.4	13311	49.40	4	7.40	7.40	28.30	12.50	46.80	29.60	85.00	10.70	6.10	0.16	13.40	18.70	0	6.70	0	0	1	0	1	0	829.28
Lac qui Parle	MN	50	95.50	1.10	0.1	2.1	0.4	48.9	7259	49.70	4	6.70	8.10	27.90	8.00	29.30	18.60	64.10	8.00	6.20	0.13	7.30	17.20	2	5.50	1	0	1	0	1	0	504.01
Lake	MN	50.4	95.70	1.00	0.4	1.4	0	48.3	10866	62.70	4	4.20	7.60	26.80	9.90	42.80	29.50	83.40	10.60	6.40	0.14	15.70	18.10	1	4.30	0	0	0	0	0	0	764.72
Lake of the Woods	MN	51.1	93.40	0.00	0.1	1.7	0.7	48.7	4045	47.60	4	10.00	7.60	28.50	18.90	48.60	41.00	86.80	8.00	5.90	0.15	12.10	20.10	0	6.40	0	0	0	0	0	0	628.43
Le Sueur	MN	50.5	91.60	0.70	0.2	5.7	0.4	39.8	27703	63.50	2	8.40	7.70	32.40	9.60	47.70	36.80	91.40	10.30	7.70	0.14	10.40	16.60	0	5.10	15	0	20	0	22	0	611.74
Lincoln	MN	50.2	96.70	0.30	0.3	1.7	0.1	46.2	5896	46.40	4	8.50	6.90	27.30	7.60	34.20	25.00	69.90	6.60	6.70	0.14	9.70	20.20	1	5.60	1	0	2	0	2	0	505.04
Lyon	MN	49.7	85.30	3.20	0.3	6.2	3.6	34.1	25857	53.00	4	7.60	7.90	29.40	7.30	29.90	22.80	59.20	6.20	6.80	0.15	13.00	17.60	1	5.30	1	0	5	0	5	0	626.56
Mahnomen	MN	50.8	46.10	0.30	40.5	3.8	0.8	37.4	5413	41.60	4	14.00	9.80	37.10	18.40	53.80	50.30	140.20	12.50	6.20	0.25	18.80	17.00	1	8.40	1	0	1	0	1	0	615.56
Marshall	MN	50.7	93.70	0.30	0.2	4.2	0.2	44.1	9439	54.70	4	11.40	7.70	32.20	9.90	37.70	38.60	88.60	7.80	6.50	0.14	7.40	17.30	0	5.80	0	0	0	0	1	0	532.33
Martin	MN	49.1	93.50	0.20	0	4.1	0.9	45.5	20840	48.30	4	7.50	8.50	29.80	9.30	62.60	50.00	117.10	9.80	7.90	0.14	11.80	16.50	1	5.50	25	2	36	4	41	4	801.23
McLeod	MN	49.9	91.60	0.30	0.1	5.7	0.5	39.1	36651	58.40	4	7.90	7.00	30.90	9.90	54.00	46.20	116.80	9.90	6.90	0.14	11.00	17.80	2	4.40	0	0	2	0	3	0	494.39
Meeker	MN	50.8	94.30	0.50	0	3.7	0.3	41.2	23300	61.40	4	7.70	9.30	32.40	8.10	42.70	32.10	85.30	10.20	6.50	0.14	12.40	17.70	1	5.20	1	0	2	0	3	0	526.98
Mille Lacs	MN	50.2	89.30	0.30	4.7	2.2	0.5	39.4	26097	53.40	2	10.20	9.50	32.50	10.50	55.60	44.40	100.70	11.50	6.70	0.18	15.20	20.10	2	6.50	0	0	0	0	1	1	436.92
Morrison	MN	50.4	95.90	0.60	0.2	1.5	0.5	40.6	33198	51.40	4	10.40	7.30	34.80	6.60	36.50	25.80	72.60	9.70	6.40	0.15	13.90	16.80	0	5.60	0	0	0	0	1	0	539.48
Mower	MN	49.8	80.80	3.40	0.1	11	2.4	39.2	39163	53.30	4	13.40	7.70	30.30	10.80	66.60	66.50	124.50	10.20	8.10	0.15	15.10	16.30	1	6.40	13	0	22	0	26	0	453.84
Murray	MN	49.6	93.70	0.60	0.1	3.5	1	46.8	8725	52.40	4	10.40	8.60	31.20	9.70	30.40	33.10	81.00	9.20	7.30	0.14	8.20	18.00	0	5.70	0	0	1	0	3	0	592.59
Nicollet	MN	50	89.50	2.90	0.1	4.2	1.6	34.1	32727	66.90	3	6.50	7.40	27.00	9.50	52.20	47.60	95.70	9.50	7.80	0.14	11.10	15.60	0	3.80	3	0	6	0	7	2	411.58
Nobles	MN	51.1	60.80	4.30	0.4	26.8	6.2	37.5	21378	56.10	4	23.70	7.20	32.00	10.00	62.00	45.90	118.70	9.50	7.90	0.14	16.80	17.90	1	10.00	0	0	1	0	101	0	415.03
Norman	MN	49.9	89.60	0.80	2	4.9	0.5	45.2	6852	49.60	4	9.20	8.00	31.20	12.10	48.30	40.90	95.80	11.00	6.30	0.15	10.10	16.90	0	6.20	0	0	0	0	5	0	647.65
Olmsted	MN	48.9	81.10	5.50	0.1	4.7	5.8	36.3	144248	72.50	3	5.50	6.50	25.70	9.10	60.20	46.00	116.50	9.60	8.10	0.12	10.90	16.30	2	4.60	53	0	126	2	198	4	536.25
Otter Tail	MN	50.1	93.00	1.30	0.3	3.2	0.6	46.3	57303	51.30	4	8.70	7.50	30.80	13.40	45.40	38.00	101.10	9.60	6.80	0.13	11.60	16.20	2	5.40	1	0	3	0	6	0	597.63
Pennington	MN	49.3	91.10	1.40	1.6	3.4	0.9	38.9	13930	52.70	4	7.50	6.70	27.80	16.00	31.50	25.00	66.50	10.30	6.20	0.14	10.00	17.50	1	4.50	0	0	0	0	1	0	674.84
Pine	MN	53.6	89.50	1.80	2.4	2.8	0.6	41.6	29750	51.00	4	10.60	9.00	38.00	11.10	41.20	31.40	87.20	9.00	6.70	0.20	19.00	18.90	1	6.50	0	0	3	0	12	0	624.76
Pipestone	MN	48.7	89.50	1.20	0.8	5.8	0.9	42.3	9596	51.10	4	13.20	8.10	30.00	7.20	28.20	23.30	62.70	7.70	7.50	0.15	13.40	19.90	1	7.20	0	0	1	0	2	0	876.96
Polk	MN	50.1	87.90	1.70	1.1	6.1	0.8	39.8	31600	50.90	3	8.70	8.20	37.20	8.00	41.60	40.20	102.30	9.30	6.90	0.15	12.80	17.90	2	5.10	0	0	1	0	4	0	789.8
Pope	MN	50.5	96.40	0.40	0.3	1.2	0.4	45.9	10995	58.90	4	6.30	7.00	31.50	7.70	33.00	20.70	72.80	9.40	6.20	0.14	10.80	17.40	1	4.60	0	0	0	0	0	0	604.35
Ramsey	MN	48.5	63.00	11.20	0.5	7.4	14	34.6	508640	60.30	1	9.90	7.70	26.80	8.40	55.20	45.10	125.60	11.90	9.00	0.14	18.90	19.60	4	5.50	56	2	124	5	215	11	744.97
Red Lake	MN	50.9	92.60	0.20	1.4	3.4	0.3	41.9	4089	50.60	4	6.70	7.30	33.30	11.00	32.10	29.20	68.70	8.80	6.20	0.15	7.80	18.20	0	6.00	0	0	0	0	1	0	492.54
Redwood	MN	49.6	87.50	0.70	4.5	3.1	2.9	42.6	16059	54.90	4	10.30	8.70	32.30	9.20	29.90	26.70	65.90	6.50	7.00	0.15	9.00	17.10	1	7.10	0	0	1	0	1	0	474.35
Renville	MN	50.5	88.80	0.50	1.2	7.9	0.5	44.2	15730	56.70	4	11.20	8.00	32.10	9.50	36.70	26.90	77.80	9.50	6.90	0.14	10.20	17.20	1	6.20	1	0	2	0	3	0	682.22
Rice	MN	51.1	83.50	4.60	0.3	7.8	2.2	35	64142	67.70	4	9.60	6.70	30.00	10.60	54.20	40.80	110.30	9.30	7.90	0.15	14.20	16.60	1	5.70	3	0	4	0	7	1	671.78
Rock	MN	49.4	94.00	1.00	0.6	2.8	0.9	41.4	9687	57.50	4	9.50	6.10	26.10	8.20	43.70	33.60	88.40	9.70	7.90	0.14	11.60	19.10	1	5.20	0	0	0	0	5	0	670.44
Roseau	MN	51.1	92.40	0.80	1.1	1.1	2.6	40.7	15629	55.90	4	7.80	7.60	30.20	10.70	26.00	20.60	55.40	5.50	6.40	0.15	9.40	21.10	1	5.00	0	0	1	0	1	0	420.19
Scott	MN	49.8	82.30	3.30	0.7	4.9	6	34.8	129928	91.00	2	5.10	7.60	27.50	12.10	61.60	49.00	133.00	10.90	7.60	0.12	10.20	17.90	2	3.70	10	0	19	1	27	1	635.52
Sherburne	MN	51.2	91.80	2.20	0.4	2.4	1.1	33.9	88499	83.30	2	5.50	8.30	29.40	8.70	61.50	46.20	126.70	11.30	7.30	0.15	12.30	19.20	0	3.80	8	0	9	0	13	0	547.1
Sibley	MN	50.2	89.00	0.60	0.1	8.5	0.6	40.3	15226	61.00	2	9.60	7.10	33.60	11.50	46.80	36.50	88.20	9.90	7.20	0.14	9.90	17.20	0	5.90	1	0	1	0	1	0	517.32
St. Louis	MN	50	91.30	1.50	1.7	1.5	1.1	40.8	200226	50.20	3	6.40	7.80	28.70	10.70	58.10	45.00	121.40	11.10	7.70	0.17	14.90	18.10	7	4.30	12	0	34	4	53	10	469.78
Stearns	MN	50.4	87.80	5.00	0.2	3.1	2.1	33.3	150642	57.90	3	8.00	8.30	27.90	7.90	56.90	48.60	120.60	10.60	7.00	0.15	13.40	16.60	3	4.60	5	0	7	0	18	0	482.68
Steele	MN	49.5	87.10	3.10	0.1	7.4	0.9	38.5	36576	60.60	4	7.50	6.70	29.40	11.60	60.10	52.60	118.60	9.90	7.80	0.14	12.00	15.80	1	4.20	6	0	9	0	9	0	568.81
Stevens	MN	49.3	89.10	0.80	1.6	5	2.1	33.9	9726	58.20	4	7.60	7.50	31.90	8.20	26.30	23.90	61.50	8.50	6.20	0.14	13.20	18.50	1	4.80	0	0	0	0	0	0	808.48
Swift	MN	50.3	92.40	2.10	0	4.5	0.4	44.4	9783	51.00	4	10.90	7.70	32.80	8.40	37.90	24.50	72.90	8.00	6.30	0.15	9.70	17.30	0	5.50	0	0	1	0	1	0	629.54
Todd	MN	51.2	91.70	0.30	0.2	5.5	0.4	41.9	24895	46.30	4	13.00	8.00	35.40	9.30	36.40	29.80	72.60	9.20	6.40	0.15	14.10	17.90	1	7.30	0	0	0	0	3	0	755.5
Traverse	MN	49.7	90.60	0.60	3.9	2.4	0.3	47.6	3558	50.40	4	9.00	7.80	30.70	8.60	30.20	24.30	65.40	7.90	6.00	0.15	10.40	16.90	1	6.30	2	0	2	0	2	0	307.3
Wabasha	MN	49.5	94.80	0.30	0	2.8	0.3	38.3	21676	63.10	3	7.60	6.10	34.30	9.00	55.00	36.30	93.70	9.00	8.20	0.14	9.60	16.50	2	4.60	6	0	6	0	8	0	436.67
Wadena	MN	50.1	94.70	1.10	0.7	1.7	0.3	42.8	13843	41.00	4	10.60	7.80	31.90	9.20	30.30	25.40	65.60	10.80	6.10	0.16	14.50	18.10	1	6.10	0	0	0	0	0	0	419.99
Waseca	MN	49.3	89.30	2.00	0.8	5.7	0.5	43.3	19136	53.40	4	7.20	6.30	31.90	11.80	53.20	45.90	102.60	9.10	7.80	0.15	9.10	16.00	1	4.90	3	0	3	0	3	0	1003.82
Washington	MN	46.9	83.70	4.00	0.3	3.9	5.4	39.3	238136	90.80	2	3.90	6.90	24.20	8.50	55.80	39.90	110.60	13.40	8.50	0.11	11.60	19.00	2	3.00	39	0	73	2	98	5	500.86
Watonwan	MN	50.1	73.90	0.50	0.1	23.3	0.9	41.2	11211	49.50	4	16.50	7.70	28.70	9.10	44.20	33.50	81.00	10.60	7.50	0.15	8.80	16.60	2	8.50	1	0	4	0	4	0	560.44
Wilkin	MN	50.7	94.00	0.50	2.6	0.7	0	43.5	6576	54.40	4	7.20	7.60	29.10	11.50	42.70	35.40	91.30	9.70	6.40	0.15	8.00	16.10	1	4.40	1	0	6	1	9	2	669.98
Winona	MN	49.2	91.50	1.40	0.2	2.7	2.6	33.1	51461	56.50	4	7.20	7.70	29.50	10.50	61.80	50.10	115.30	10.60	8.60	0.15	17.20	16.00	1	4.80	10	0	26	5	61	10	451.89
Wright	MN	50.2	92.90	1.40	0.3	2.7	1.1	34.6	124700	76.30	2	5.60	7.70	29.60	8.50	54.70	46.20	119.50	10.40	7.30	0.15	10.70	18.10	2	3.40	6	0	14	0	27	1	61.91
Yellow Medicine	MN	51	90.10	0.50	2.7	4.3	0.6	42.9	10438	55.70	4	9.30	7.90	30.00	9.60	33.30	24.50	67.40	7.10	6.50	0.15	9.20	16.50	1	5.90	0	0	2	0	3	0	507.8
Adair	MO	47.7	90.50	2.40	0.2	2.3	2.4	28.3	25607	36.80	4	9.50	9.40	31.00	12.50	63.50	56.20	132.80	15.70	9.50	0.21	20.20	23.60	1	12.30	2	0	11	0	12	0	499.15
Andrew	MO	49.2	94.90	1.30	0.1	2.2	0.1	41	17291	53.40	3	8.70	9.70	32.60	9.60	61.30	49.80	133.80	12.20	9.90	0.18	10.40	23.30	0	10.40	0	0	0	0	1	0	823.22
Atchison	MO	49.6	96.60	0.30	0.3	1.2	0.6	46.2	5685	46.00	4	10.40	12.30	33.20	11.20	39.50	30.40	87.40	10.30	9.20	0.18	7.70	20.90	1	10.90	1	0	1	0	2	0	464.03
Audrain	MO	46.2	87.00	6.10	0.2	2.9	0.2	38.5	25529	42.50	4	15.30	11.70	35.10	11.50	75.60	52.00	130.80	14.20	10.00	0.21	8.50	22.90	1	11.90	0	0	0	0	1	0	647.98
Barry	MO	49.6	86.40	0.30	0.6	8.9	1.5	41.8	35597	38.10	4	18.40	8.70	32.20	11.70	49.80	38.80	98.40	11.20	9.80	0.22	13.60	24.80	2	16.30	1	0	2	0	5	0	632.44
Barton	MO	49.3	92.60	0.20	1.9	2.5	0.6	40.3	12402	40.30	4	12.70	11.50	33.40	9.90	47.10	32.30	99.50	15.20	9.30	0.20	11.20	28.40	1	14.60	0	0	0	0	0	0	1177.27
Bates	MO	49.3	94.50	1.20	0.4	2	0.2	41.3	17049	42.10	2	14.20	10.50	31.80	19.00	74.30	56.50	156.90	14.60	9.40	0.20	12.70	27.50	1	13.00	1	0	6	0	6	1	826.4
Benton	MO	50.1	95.30	0.30	0.3	1.8	0.1	51.5	19056	36.40	4	15.50	10.90	33.70	16.20	78.20	60.10	147.80	16.00	9.40	0.20	14.80	23.50	0	13.90	2	0	3	0	3	0	428.6
Bollinger	MO	50	96.50	0.40	0.6	1.2	0.4	42	12363	40.90	3	20.20	11.90	31.50	7.30	70.40	56.30	151.00	13.80	10.50	0.21	13.00	26.00	0	14.00	1	0	3	0	3	0	759.91
Boone	MO	48.5	79.40	8.50	0.1	3.2	4.3	29.6	162642	52.80	3	6.50	8.80	26.70	8.00	59.00	44.60	127.90	13.40	10.10	0.19	18.60	21.40	2	9.20	64	1	78	1	96	1	759.18
Buchanan	MO	50	83.70	5.30	0.1	6.3	1.2	36.9	89201	47.50	3	11.70	10.80	35.90	11.20	69.60	59.30	148.60	14.00	10.20	0.22	14.80	25.20	1	10.40	5	0	20	1	33	1	592.56
Butler	MO	48.2	89.00	5.30	0.4	2	0.6	40.6	42794	35.50	4	16.50	11.70	34.70	13.30	77.80	73.00	168.00	14.00	10.80	0.22	12.40	26.90	2	13.10	0	0	10	0	24	0	266.61
Caldwell	MO	50.2	94.80	0.50	0.4	2	0.3	41.3	9424	45.00	2	10.30	13.50	35.10	13.60	60.20	40.70	136.20	16.80	9.30	0.20	14.20	25.00	0	12.20	0	0	1	0	2	0	681.77
Callaway	MO	51.4	90.10	4.30	0.4	1.9	0.7	37.7	44332	53.20	3	14.00	11.50	34.80	9.70	68.40	63.20	147.10	13.70	10.00	0.18	12.60	22.30	1	10.40	14	0	21	1	21	1	5541.62
Camden	MO	49.7	94.40	0.70	0.5	2.7	0.6	48.6	44002	47.40	4	11.20	8.80	28.80	14.00	67.00	42.70	134.80	15.20	9.80	0.18	13.90	22.70	1	15.00	12	1	26	1	35	1	4995.46
Cape Girardeau	MO	48.4	86.40	7.80	0.1	2.2	1.4	36.4	75674	50.20	3	9.70	11.80	28.70	6.00	64.20	48.80	141.40	13.60	11.30	0.18	14.20	26.20	2	11.40	15	0	26	1	37	1	4227.55
Carroll	MO	48.8	94.80	0.80	0	1.5	0.2	42.1	9295	44.60	4	14.20	10.40	38.30	12.90	56.60	35.30	116.20	9.90	9.30	0.20	11.10	24.60	1	11.90	0	0	0	0	0	0	1192.54
Carter	MO	48.8	94.60	0.00	0.8	2.2	0	41.2	6265	33.30	4	20.60	10.00	32.40	13.20	58.40	57.90	138.90	14.20	9.70	0.21	14.90	26.10	0	15.40	4	0	3	1	3	1	2048.79
Cass	MO	48.8	88.50	3.70	0.4	4.2	0.8	37.9	99478	64.40	2	7.60	10.30	33.50	14.00	76.00	52.50	164.50	14.10	9.90	0.17	12.40	24.70	2	8.60	14	0	27	1	54	6	3340.75
Cedar	MO	49.2	94.90	0.00	0	2	0.4	44.9	13982	36.00	4	16.20	9.90	32.80	11.00	49.80	34.40	108.90	13.50	9.10	0.23	14.80	23.30	1	14.30	5	0	5	0	5	0	2698.16
Chariton	MO	49.3	95.20	2.10	0.1	0.8	0	45.8	7831	44.20	4	11.50	10.10	29.90	11.40	58.40	52.00	131.90	11.70	9.40	0.19	10.50	23.90	0	12.10	4	0	4	0	4	0	3972.49
Christian	MO	48.6	93.60	0.50	0.3	2.8	0.5	36.3	77422	54.30	3	8.30	9.10	29.70	11.90	55.70	41.30	121.50	12.40	9.90	0.19	10.80	23.40	0	9.80	12	0	17	0	19	0	3783.36
Clark	MO	50	97.10	0.20	0.2	0.5	0.1	42.3	7139	44.00	4	14.60	10.80	34.40	13.10	70.60	56.40	165.70	16.10	10.10	0.20	10.70	23.40	0	12.80	0	0	1	0	1	0	1426.1
Clay	MO	48.8	82.00	5.50	0.3	6.6	2.4	36.2	221939	66.00	2	7.10	9.10	30.80	10.70	76.50	51.30	166.30	14.40	10.00	0.16	11.60	24.20	3	8.00	16	0	42	1	61	1	2371.86
Clinton	MO	50.2	93.90	1.90	0.3	2	0.3	40.8	20743	58.40	2	7.30	10.40	32.10	12.40	71.10	51.90	158.70	14.30	9.70	0.18	12.20	24.30	1	10.40	4	0	10	0	11	0	736.53
Cole	MO	50.5	81.40	11.50	0.2	2.7	1.4	37.7	75990	55.80	3	8.60	9.80	34.60	7.90	62.90	50.60	129.80	12.20	10.00	0.18	10.50	20.80	2	9.10	25	0	35	1	46	1	1620.77
Cooper	MO	52.7	88.10	6.40	0.3	1.7	0.4	38.7	17601	47.20	4	11.20	10.10	34.00	9.50	69.60	62.50	143.60	13.90	9.70	0.19	11.00	22.10	1	10.80	2	0	3	0	5	0	4339.8
Crawford	MO	49.8	95.50	0.20	0	1.8	0	40.6	24696	41.10	4	23.30	10.10	36.50	16.40	62.60	60.20	124.70	14.60	9.80	0.23	16.60	26.40	0	13.90	1	0	4	0	5	0	5087.66
Dade	MO	50.1	93.90	0.30	0.6	1.9	0.1	45.9	7883	37.90	4	12.40	10.30	32.60	10.80	58.90	44.00	117.40	13.90	9.20	0.21	12.60	23.00	0	14.70	0	0	0	0	0	0	2602.69
Dallas	MO	49.7	94.80	0.00	0.7	1.9	0.2	41.4	16777	36.20	3	18.80	10.60	35.20	12.90	60.40	51.30	131.80	13.50	9.40	0.20	16.20	23.60	0	15.20	0	0	2	0	2	0	4675.36
Daviess	MO	49.7	96.20	0.70	0.6	1.4	0.1	40.1	8433	43.50	4	15.70	9.30	37.20	17.40	66.40	48.20	167.80	18.40	9.40	0.20	14.70	24.30	0	16.40	0	0	0	0	2	0	2995.94
DeKalb	MO	62.7	84.20	9.70	0.6	2.2	0.3	39.9	12892	46.80	3	12.90	10.90	36.40	14.70	66.10	52.40	148.90	15.60	9.60	0.20	9.70	24.50	0	10.60	0	0	3	0	3	0	1175.34
Dent	MO	49.6	94.70	0.40	0.8	1.5	0.3	43	15657	38.70	4	20.40	11.40	30.20	16.40	59.20	51.10	114.50	14.00	9.40	0.22	14.10	26.00	1	15.50	0	0	0	0	0	0	1727.41
Douglas	MO	49.4	97.90	0.10	0.1	1.3	0	45	13684	33.10	4	19.60	12.50	31.60	13.90	57.40	56.80	130.20	12.10	9.50	0.22	15.40	24.80	0	15.30	0	0	0	0	0	0	2898.95
Dunklin	MO	48	81.00	9.70	0.3	6.3	0.4	39.3	31953	33.20	4	25.70	13.00	37.60	15.30	72.70	75.40	177.10	15.50	11.30	0.26	13.80	27.50	1	13.90	6	0	12	0	19	2	1656.26
Franklin	MO	49.6	95.20	0.80	0.1	1.6	0.5	39.4	101492	55.50	2	12.30	11.40	31.80	10.20	62.60	60.30	130.60	13.90	10.70	0.19	13.70	22.00	2	10.00	13	0	68	3	102	8	1869.82
Gasconade	MO	49	96.20	0.50	0.3	1.3	0.1	45	15222	48.60	4	12.40	10.20	33.70	10.70	61.90	55.40	107.70	14.40	9.90	0.18	14.70	22.40	1	12.10	0	0	2	0	2	0	1490.15
Gentry	MO	48.4	96.40	0.90	0.7	0.2	0.4	42.4	6738	42.40	4	11.00	10.30	29.70	10.60	55.50	42.20	111.20	10.50	9.30	0.19	12.50	22.20	1	12.50	0	0	1	0	1	0	3458.83
Greene	MO	48.7	88.10	3.20	0.4	3.5	1.9	35.8	275174	42.80	3	8.50	9.90	36.40	11.70	57.40	45.60	127.90	12.30	10.10	0.20	15.90	23.50	2	11.40	48	4	76	8	92	8	1430.05
Grundy	MO	47.7	94.60	0.30	1	2	0.3	41.6	10261	40.30	4	13.20	9.40	33.90	16.90	43.50	31.00	100.20	14.00	9.30	0.20	16.60	24.20	1	12.10	0	0	0	0	0	0	3612.92
Harrison	MO	49.6	95.50	0.70	0.1	2.1	0	42.6	8957	39.00	4	15.50	11.30	32.00	12.60	58.50	32.80	118.40	15.00	9.20	0.21	11.30	22.30	1	14.50	1	0	6	0	6	0	3587.48
Henry	MO	48.9	93.90	1.40	0.6	2.2	0.1	43.5	22272	42.60	4	12.10	10.00	31.00	18.40	74.50	60.50	162.00	14.40	9.30	0.21	11.60	27.60	1	11.70	1	1	2	1	6	1	2643.17
Hickory	MO	49.1	95.30	0.00	1.7	1.5	0	53	9627	33.60	4	16.40	10.10	31.40	13.40	56.70	45.70	130.30	15.60	9.20	0.20	16.80	24.20	0	15.60	0	0	0	0	0	0	2391.91
Holt	MO	49.4	96.30	0.30	1.6	0.3	0.4	46.6	4912	42.20	4	8.80	10.80	32.30	10.20	48.90	36.10	105.10	10.90	9.60	0.19	9.00	22.90	0	13.00	0	0	0	0	1	0	1219.44
Howard	MO	49.7	90.70	5.00	0.4	1.4	0.3	39.2	10144	48.50	4	11.70	9.20	31.80	10.60	59.50	48.70	132.80	13.80	9.50	0.20	11.60	22.30	0	11.30	0	0	1	0	2	0	2593.42
Howell	MO	48.4	94.40	0.30	0.2	2	0.4	39.6	40400	36.30	4	14.30	10.80	32.40	16.80	52.80	49.70	116.30	10.70	9.90	0.22	15.60	25.60	2	13.70	0	0	4	0	5	0	1868.16
Iron	MO	49.4	94.40	1.50	0.5	1.7	0	42.7	10630	34.10	4	19.30	10.40	33.40	16.50	66.10	64.10	146.90	15.10	9.80	0.22	13.80	26.20	1	12.80	0	0	0	0	2	0	2803.06
Jackson	MO	48.3	62.50	23.40	0.3	8.8	2	36.2	674158	50.80	1	10.10	11.10	32.50	14.30	78.50	63.00	184.90	14.10	10.40	0.20	17.50	25.90	9	11.50	196	1	499	13	717	24	1654.87
Jasper	MO	48.8	84.60	2.00	1.3	7.6	1.2	35.1	117404	44.70	3	12.90	11.30	36.10	9.70	64.50	49.60	153.30	16.50	10.00	0.19	14.50	27.70	3	13.20	7	0	20	0	29	0	5140.04
Jefferson	MO	49.8	94.60	1.00	0.2	1.8	0.7	37.8	218733	61.50	2	11.80	11.80	31.30	11.70	94.70	91.00	197.10	17.10	11.30	0.19	11.50	23.30	1	9.40	30	0	107	2	231	4	1622.86
Johnson	MO	50.5	86.10	4.50	0.5	4	1.7	29.8	52595	50.30	4	8.00	10.60	34.60	17.70	80.80	62.20	170.20	14.30	9.40	0.20	16.00	23.90	1	9.80	19	0	36	0	52	0	3297.3
Knox	MO	49.2	96.40	0.40	0	0.9	0.4	43.6	4131	36.80	4	13.70	10.00	32.40	12.60	67.70	54.90	132.00	16.30	9.50	0.19	15.20	23.50	0	15.60	0	0	0	0	0	0	2326.39
Laclede	MO	49.3	93.80	0.50	0.4	2.3	0.3	39.3	35571	40.90	4	16.50	10.80	32.30	15.40	73.90	68.00	159.40	15.40	9.50	0.22	17.20	24.00	1	13.10	0	0	0	0	0	0	1736.74
Lafayette	MO	49.4	92.20	2.00	0.2	2.7	0.5	40.6	33381	52.10	2	11.20	11.10	32.60	12.80	63.60	51.50	144.20	14.30	9.50	0.19	11.00	24.70	1	10.60	19	1	28	1	30	1	2390.82
Lawrence	MO	49.3	89.70	0.50	0.5	7.1	0.5	39.1	38634	41.90	4	17.00	10.30	32.60	11.70	48.40	43.80	117.30	13.70	9.70	0.21	13.20	26.10	1	13.90	0	0	0	0	0	0	2084.14
Lewis	MO	50.1	92.70	2.90	0.6	1.7	0.3	38.7	10211	43.80	4	11.60	10.90	34.20	12.10	85.40	75.70	184.30	15.80	10.30	0.20	10.90	21.00	0	12.10	0	0	0	0	1	0	2354.79
Lincoln	MO	49.9	93.30	1.80	0.2	2.3	0.4	35.6	52566	56.80	2	12.10	12.70	32.70	11.60	76.10	66.60	154.70	15.10	10.90	0.21	14.20	23.10	1	9.70	7	0	26	1	59	1	5010.4
Linn	MO	48.1	95.00	0.30	0.1	2	0.3	42.2	12761	41.20	4	11.90	11.80	34.00	12.40	43.30	40.90	100.00	12.70	9.30	0.20	10.00	23.70	1	11.90	0	0	3	0	5	1	2760.52
Livingston	MO	44.8	92.90	2.70	0.6	1.6	0.6	41.1	15195	41.80	4	13.00	9.90	34.60	15.80	54.70	38.40	114.40	11.00	9.30	0.20	9.30	24.40	1	13.00	1	0	1	0	2	0	1677.08
Macon	MO	48.9	93.90	2.20	0.2	1.2	0.3	42.3	15566	40.60	4	12.20	10.00	36.50	11.90	52.40	46.90	118.30	15.20	9.50	0.20	10.80	23.40	1	13.00	3	0	2	0	2	0	718.48
Madison	MO	49.1	94.90	0.90	0.2	2.3	0.4	41	12226	36.90	4	18.90	10.60	33.60	14.70	61.10	58.00	123.00	14.90	10.00	0.22	13.60	24.80	1	13.10	0	0	1	0	1	0	1795.35
Maries	MO	50.5	95.70	0.30	0.9	2.5	0.1	42.8	9176	43.20	4	16.10	11.10	36.50	13.70	75.10	65.00	144.90	15.60	9.60	0.20	12.80	23.90	0	15.00	1	0	2	0	2	0	1855.2
Marion	MO	48.1	90.20	4.80	0.1	1.6	0.8	39	28781	45.20	4	11.70	11.60	37.10	14.00	72.30	69.90	154.00	14.70	10.40	0.20	11.40	22.00	1	10.30	0	0	0	0	3	0	2272.37
McDonald	MO	50.5	78.30	1.80	2.2	11.5	2.9	36.5	23083	37.60	3	21.50	9.10	27.80	12.20	63.70	45.90	129.70	15.60	9.70	0.23	18.80	28.30	0	21.90	2	0	4	0	4	0	1915.65
Mercer	MO	50.3	95.80	0.40	0	1.7	0.7	43.5	3785	42.20	4	12.10	10.00	28.60	13.40	47.40	38.80	110.00	11.00	9.10	0.20	10.70	22.20	0	14.10	0	0	0	0	0	0	977.4
Miller	MO	49.8	95.00	0.30	1.2	1.8	0.4	40.2	24748	41.30	4	13.60	10.10	33.60	13.40	66.30	50.20	134.80	13.30	9.80	0.20	15.80	22.00	0	13.00	0	0	0	0	1	0	4925.82
Mississippi	MO	52.7	71.70	23.80	0.8	1.9	0.1	37.8	14358	32.40	4	25.70	13.00	35.20	10.50	78.50	85.00	177.30	22.00	11.40	0.27	17.70	25.90	0	12.40	0	0	0	0	0	0	1423.19
Moniteau	MO	50	89.60	3.40	0.7	4.5	0	43.8	15607	50.20	3	16.20	9.40	36.00	11.10	64.40	52.60	131.80	15.10	9.70	0.19	10.20	21.30	0	15.00	2	0	4	0	53	0	889.26
Monroe	MO	50	93.30	3.40	0.1	1.5	0.4	43.2	8840	41.60	4	9.20	10.30	33.90	11.80	64.50	55.00	136.40	15.20	9.70	0.18	9.70	23.50	0	12.50	0	0	0	0	0	0	2633.29
Montgomery	MO	49.8	94.40	1.40	0.1	1.7	0.3	46.1	12236	42.70	4	15.80	10.30	33.00	9.40	66.80	53.60	128.70	14.40	10.00	0.21	12.70	23.30	0	13.20	2	0	6	0	7	0	583.87
Morgan	MO	53.6	94.40	0.80	0.5	2.1	0	39.4	20565	38.40	4	22.60	9.10	30.50	13.50	66.40	52.80	135.80	16.60	9.60	0.22	18.00	22.50	0	18.00	1	0	1	0	2	0	402.5
New Madrid	MO	48	80.00	15.90	0.4	1.7	0	40.4	18956	33.00	4	24.10	11.80	34.70	11.90	69.30	71.50	170.00	15.30	11.30	0.25	11.80	26.80	0	12.50	0	0	6	0	9	0	422.95
Newton	MO	49.6	86.40	0.90	2.2	5.1	2.2	39	58114	46.20	3	12.90	9.80	34.00	12.40	59.00	46.60	137.10	14.40	10.00	0.20	12.70	28.10	1	14.50	5	0	7	0	10	0	701.93
Nodaway	MO	50.7	92.70	2.60	0.2	1.6	1.9	28.5	23370	44.90	4	7.40	10.70	34.90	10.10	55.70	38.40	120.30	9.60	9.40	0.20	17.10	21.60	1	11.50	0	0	2	0	3	0	503.6
Oregon	MO	49.6	94.20	0.10	1	1.6	0.8	45.4	10881	30.10	4	16.10	9.20	30.50	15.60	52.50	51.00	130.30	13.90	9.70	0.22	14.60	26.50	0	14.00	0	0	1	0	1	0	401.39
Osage	MO	52	97.50	0.60	0.4	0.7	0	39.3	13878	55.80	3	10.20	12.00	31.60	10.80	72.40	61.70	144.70	12.90	9.80	0.17	5.10	21.20	0	9.80	1	0	4	0	5	0	532.13
Ozark	MO	50.5	95.60	0.00	0.1	1.7	0.2	48.9	9723	32.00	4	15.40	10.60	29.90	13.20	59.90	52.10	137.80	12.70	9.40	0.22	15.50	25.30	0	17.30	0	0	0	0	0	0	490.02
Pemiscot	MO	47.5	68.80	26.70	0.1	2.4	0	37	18296	33.30	4	25.60	14.60	35.60	14.50	67.00	87.40	199.00	16.00	11.00	0.25	16.40	30.10	1	11.70	2	0	4	0	13	0	467.06
Perry	MO	49.9	95.60	0.30	0.4	2.1	0.7	39.2	18971	51.90	4	11.60	9.60	33.90	7.40	51.70	40.20	102.80	12.80	10.80	0.19	10.10	24.10	1	9.20	14	0	31	0	38	0	394.61
Pettis	MO	49.2	85.20	2.80	0.1	8.5	0.6	37.1	42201	42.10	4	16.20	11.10	35.40	15.90	92.40	65.10	159.60	16.70	9.50	0.22	17.10	22.70	1	13.20	1	0	4	0	14	0	428.67
Phelps	MO	52.3	89.00	2.50	0.8	2.4	3.6	33.8	45156	40.70	4	13.60	10.40	31.00	21.20	73.90	73.40	155.50	14.90	9.70	0.20	14.20	25.60	1	13.50	0	0	1	0	1	0	397.47
Pike	MO	54.8	88.30	5.90	0.4	2.1	0.6	39.9	18516	43.60	4	16.40	11.50	34.40	12.90	59.80	46.40	115.60	14.50	10.40	0.21	10.90	23.70	1	12.90	1	0	5	0	6	0	452.1
Platte	MO	49.2	81.90	6.50	0.2	5.7	2.7	38.4	89322	77.90	2	4.80	11.10	30.50	12.50	74.60	51.10	159.00	12.50	10.20	0.18	13.00	22.60	1	7.10	9	0	25	0	27	0	408.68
Polk	MO	49.3	93.90	0.60	1	2.3	0.1	37.8	31137	44.40	3	12.40	11.00	35.90	11.60	56.20	43.70	126.50	12.20	9.50	0.21	14.60	23.90	1	12.90	0	0	1	0	1	0	531.89
Pulaski	MO	55.9	69.50	11.70	0.7	10.8	2.7	26.6	52274	50.90	4	9.50	11.10	32.50	18.60	71.00	63.70	152.60	15.30	9.60	0.20	13.60	25.90	0	11.20	7	0	11	1	31	1	563.91
Putnam	MO	49.7	96.40	0.40	0.1	1	0.2	45.1	4979	40.20	4	10.10	11.40	32.40	10.80	52.20	36.90	100.60	14.20	9.10	0.22	12.00	22.60	1	13.50	0	0	0	0	0	0	401.79
Ralls	MO	50.6	95.70	1.20	0.4	1.2	0.4	43.4	10167	51.60	4	10.80	10.00	32.40	13.20	72.50	61.00	146.50	14.70	10.20	0.19	10.20	23.20	0	10.50	1	0	1	0	1	0	457.19
Randolph	MO	52.3	89.00	5.60	0.4	1.9	0.6	38	25414	43.40	4	14.10	11.70	37.80	8.00	68.80	53.00	141.50	14.90	9.60	0.22	12.70	22.70	1	11.30	2	0	8	0	8	0	598.1
Ray	MO	49.8	93.90	1.50	0.4	2.3	0.1	40.6	23494	57.60	2	11.80	10.30	34.90	12.40	73.50	49.80	149.30	15.10	9.40	0.20	9.30	25.50	1	10.90	1	0	7	0	7	0	411.46
Reynolds	MO	51	94.30	1.80	0.6	1.3	0.3	44.6	6696	33.50	4	23.20	10.70	34.50	15.60	64.90	63.20	138.40	14.40	9.50	0.21	15.00	26.10	0	14.00	2	0	2	0	2	0	443.1
Ripley	MO	49.5	95.30	0.20	0.3	1.2	0.4	42.1	14100	30.80	4	21.30	12.30	37.80	12.80	68.90	70.30	168.00	13.60	10.20	0.24	11.50	26.70	1	14.70	2	0	3	0	3	0	251.56
Saline	MO	49.5	81.00	4.60	0.2	9.6	1.7	38.2	23370	43.10	4	15.90	11.00	34.70	13.50	65.00	57.00	135.90	13.00	9.60	0.20	14.70	23.30	2	12.60	0	0	18	0	72	0	504.41
Schuyler	MO	48.6	97.20	0.80	0	0.7	0	41.3	4431	38.10	4	11.80	10.00	33.70	13.40	67.10	62.90	132.50	12.80	9.30	0.21	15.20	23.20	0	16.40	0	0	0	0	0	0	406.36
Scotland	MO	48.6	97.50	1.60	0	0.2	0	39.1	4843	39.40	4	20.60	9.60	33.20	13.10	47.30	39.40	97.70	11.40	9.50	0.21	17.20	24.60	1	18.30	0	0	2	0	4	0	532.19
Scott	MO	48.2	83.60	11.40	0.4	2.1	0.3	38.9	39191	41.70	4	16.50	13.00	34.20	8.50	76.30	67.20	173.00	18.00	11.50	0.22	13.90	26.70	1	11.20	6	0	13	0	52	1	405.44
Shannon	MO	49.8	94.20	0.00	1.4	1.8	0	43.4	8441	29.50	4	18.10	10.20	31.40	15.70	54.60	48.40	111.40	10.20	9.40	0.24	13.90	25.80	0	15.00	0	0	0	0	0	0	466.53
Shelby	MO	49	95.80	1.90	0	1.7	0	42.3	6373	40.70	4	9.00	9.10	34.20	11.60	55.80	47.50	131.50	15.80	9.70	0.19	9.80	23.00	0	12.80	1	0	1	0	1	0	400.16
St. Charles	MO	49.1	87.70	4.20	0.1	3.1	2.3	36.9	360485	80.70	2	5.50	7.70	27.70	10.60	72.30	57.30	161.30	15.20	11.70	0.16	9.90	21.00	4	5.80	71	2	325	11	469	23	413.73
St. Clair	MO	50.5	94.50	0.80	0.7	1	0.1	48.1	9805	35.70	4	18.90	9.70	34.50	13.10	64.90	48.10	133.00	13.30	9.10	0.21	17.60	27.70	1	15.60	0	0	2	0	2	0	522.25
St. Francois	MO	53.2	92.00	4.30	0.2	1.4	0.5	38.2	65359	42.90	4	16.80	10.80	35.70	17.20	83.90	80.70	180.20	15.90	10.30	0.22	15.50	25.80	2	10.80	5	0	20	1	24	1	405.91
St. Louis	MO	48.3	66.80	23.60	0.1	2.7	3.9	33.9	319294	62.80	2	6.80	10.30	28.90	11.10	70.00	64.10	152.60	12.60	12.10	0.16	14.40	23.30	10	8.10	492	3	1498	33	2349	91	531.36
St. Louis City	MO	47.3	42.90	47.40	0.2	3.9	3.1	39.9	998954	40.00	1	14.30	13.10	34.70	16.10	73.90	88.70	195.00	14.40	11.50	0.25	23.50	28.20	3	12.60	150	1	565	13	882	40	470.4
Ste. Genevieve	MO	50.5	95.60	2.50	0	1	0	42.6	18145	57.70	4	12.70	11.10	32.50	13.40	52.70	48.90	104.80	13.70	10.60	0.19	10.30	25.70	1	10.90	2	0	6	1	7	1	402.34
Stoddard	MO	48.6	95.60	1.50	0	1.6	0	41.1	29968	37.70	4	18.60	11.90	36.00	9.20	73.50	66.30	163.40	14.60	11.30	0.21	12.10	26.60	1	11.80	3	0	9	0	19	0	416.01
Stone	MO	49.3	95.10	0.10	1.1	2	0.1	49.9	32202	43.10	4	13.20	9.20	33.20	10.70	65.10	50.20	126.50	12.10	9.80	0.19	13.50	23.90	0	15.20	1	0	4	0	3	0	553.08
Sullivan	MO	51.1	77.40	1.80	0.3	18.4	0.4	40.8	6714	40.80	4	16.70	11.50	34.40	12.70	47.00	44.60	104.90	14.90	9.30	0.20	15.50	23.30	1	14.80	0	0	0	0	0	0	421.32
Taney	MO	48.7	89.30	1.00	0.8	5.5	0.9	40.7	51675	38.30	4	11.10	9.60	31.70	12.70	72.50	60.60	143.70	13.40	9.80	0.21	16.50	25.30	1	16.00	2	0	7	1	9	1	422.53
Texas	MO	52	91.20	1.90	2.1	2	0.1	42.1	26008	33.90	4	17.70	11.80	32.40	13.90	61.70	54.10	147.00	13.30	9.60	0.23	14.10	25.50	1	14.40	1	0	0	0	0	0	491.49
Vernon	MO	48.5	94.10	1.00	0.5	2	0.6	40	21159	39.00	4	11.10	10.80	32.90	11.20	59.50	52.20	138.80	16.70	9.40	0.21	13.30	26.90	1	13.40	0	0	3	0	4	0	420.3
Warren	MO	51.3	92.00	2.30	0.4	3.2	0.6	39.2	32513	54.80	2	12.10	10.50	31.70	10.40	70.90	61.50	147.70	14.70	10.50	0.20	14.80	22.30	0	11.20	5	0	13	0	22	0	408.33
Washington	MO	49.8	94.40	2.30	0.2	1.2	0	39.5	25195	35.70	4	23.00	10.40	29.50	15.00	75.00	71.70	146.40	15.90	9.90	0.22	11.60	26.40	1	13.60	0	0	1	0	6	0	525.49
Wayne	MO	50.1	95.20	0.60	0.3	1.6	0.1	45.8	13521	30.80	4	24.60	11.00	36.20	10.80	74.20	73.70	159.40	14.40	10.10	0.24	13.40	26.30	0	14.50	0	0	0	0	0	0	227.49
Webster	MO	50.5	94.50	1.20	0.3	1.9	0.4	37.5	36202	47.00	3	13.30	10.60	32.60	12.40	56.80	46.50	131.10	12.10	9.60	0.22	14.60	24.10	0	14.20	2	0	3	0	10	0	453.37
Worth	MO	49.1	96.70	0.20	0	1.1	0.3	47.4	2171	41.30	4	12.30	10.40	29.00	9.30	39.90	30.20	82.10	7.90	9.00	0.19	4.50	20.90	0	12.80	0	0	1	0	1	0	682.5
Wright	MO	48.8	95.30	0.50	0.1	1.7	0.5	40.7	18815	32.70	4	19.60	10.50	28.90	14.00	63.50	58.60	129.10	12.50	9.50	0.25	15.00	25.00	0	15.80	4	0	7	0	9	0	458.43
Adams	MS	49.9	36.90	52.80	0.1	8.4	0.6	41.1	32297	33.00	4	20.50	12.60	38.10	10.30	51.40	66.20	160.30	12.70	9.00	0.22	15.70	33.70	1	14.10	10	0	42	1	90	6	491.1
Alcorn	MS	48.9	83.10	11.70	0	3	0.2	39.2	37057	38.70	4	19.20	12.10	36.60	12.20	80.20	88.70	211.10	18.20	10.00	0.19	15.50	32.30	1	14.20	3	0	7	0	7	0	340.86
Amite	MS	48.5	57.30	41.90	0	0.2	0.2	43.7	13131	35.00	4	21.10	13.00	42.50	9.20	51.20	47.70	135.10	12.50	9.00	0.19	14.00	32.00	0	17.20	4	1	10	1	18	0	465.88
Attala	MS	47.6	54.00	42.10	0.1	2	0.4	39.6	19564	31.70	4	22.60	14.30	40.60	8.80	36.50	36.60	111.60	13.40	9.90	0.19	16.10	30.80	1	13.80	10	0	17	0	49	0	411.62
Benton	MS	49.1	60.10	36.60	0	2.4	0	39.4	8729	36.40	2	26.90	12.50	36.70	11.30	61.70	75.20	182.00	15.30	9.70	0.18	17.60	32.70	0	14.80	4	0	5	0	9	0	403.76
Bolivar	MS	46.5	32.30	64.10	0.2	2.1	0.9	34	34145	29.60	4	23.90	14.20	39.40	15.00	78.50	116.50	240.20	13.40	10.30	0.25	19.00	36.60	1	14.10	22	1	61	3	86	6	421.36
Calhoun	MS	47.8	64.90	27.20	0	5.6	0.4	39.7	14962	34.40	4	24.60	16.10	39.80	11.60	51.20	52.70	145.60	14.50	9.90	0.20	13.90	31.40	1	18.90	3	0	13	0	42	2	430.1
Carroll	MS	50	64.20	33.40	0	0.4	0.6	43.3	10597	39.60	4	17.90	13.90	37.50	17.30	77.20	81.40	171.50	14.20	9.60	0.16	13.30	32.30	0	15.80	1	0	7	0	14	1	462.45
Chickasaw	MS	47.5	50.40	43.20	0.1	4.4	0.1	37.7	17392	34.60	4	25.50	14.00	41.30	7.90	59.20	66.80	171.70	16.70	10.10	0.21	13.30	30.40	0	17.30	13	0	21	2	51	4	406.58
Choctaw	MS	47.9	67.50	30.80	0.5	0.4	0.2	41.9	8547	36.20	4	18.60	14.20	37.10	8.90	48.40	47.50	130.30	12.50	9.80	0.19	18.60	29.30	1	13.70	6	0	9	1	13	1	455.72
Claiborne	MS	47.1	12.00	86.90	0.1	0.3	0.4	33.3	9604	29.30	4	24.00	14.60	44.80	9.50	61.10	64.30	171.80	16.30	9.20	0.25	24.00	36.40	1	14.00	1	0	3	0	10	0	461.55
Clarke	MS	47.6	63.30	35.10	0	0.8	0	40.5	16732	37.80	4	21.10	12.00	33.70	11.00	64.30	49.10	163.90	14.80	9.90	0.18	17.30	31.20	1	14.80	4	0	13	1	31	2	416.42
Clay	MS	46.9	39.10	58.90	0.3	0.6	0.6	37.8	20634	34.40	4	20.00	14.70	37.90	7.30	57.30	60.00	153.10	14.80	10.40	0.21	20.70	30.90	1	15.70	4	0	17	0	27	1	406.08
Coahoma	MS	45.9	21.50	77.10	0.1	0.1	0.5	32.8	26151	26.80	4	21.60	15.90	42.10	19.70	65.10	90.50	197.50	16.90	10.20	0.25	18.20	39.30	1	13.10	21	0	37	1	52	2	664.58
Copiah	MS	48.3	44.40	51.60	0	2.9	0.2	36.7	29449	34.50	3	21.50	14.20	37.30	9.00	48.80	52.70	137.00	14.40	9.70	0.20	16.80	33.00	1	14.40	9	0	30	0	51	1	398.01
Covington	MS	48.6	60.60	35.50	0	2.3	0.3	37.6	19568	33.30	4	18.30	14.20	36.30	9.60	57.30	46.50	150.00	17.10	9.90	0.20	12.20	32.80	1	16.60	2	0	8	0	37	0	254.92
DeSoto	MS	48.7	66.60	25.30	0.1	4.7	1.2	35	161252	64.10	2	10.60	11.20	32.20	11.00	67.30	65.00	170.10	15.80	10.30	0.15	12.70	28.00	2	10.30	84	1	158	1	239	3	416.44
Forrest	MS	47.8	57.00	36.80	0.2	3	0.8	31.3	74934	36.70	3	13.30	11.60	34.90	8.60	70.20	56.00	171.50	16.90	10.20	0.19	21.70	30.40	1	15.50	21	0	76	2	151	4	407.97
Franklin	MS	48.6	63.10	35.90	0	0.8	0	40.1	8118	37.50	4	15.50	13.80	37.20	9.60	50.70	54.40	132.70	12.20	8.90	0.18	10.20	31.00	1	13.80	3	0	9	0	17	0	501.32
George	MS	50.6	87.40	7.70	0.4	2.7	0.8	36.4	22578	50.70	4	20.60	12.60	37.10	12.60	77.60	82.90	185.30	17.00	9.70	0.17	11.60	30.80	1	13.80	3	0	7	0	10	1	440.28
Greene	MS	59.1	72.00	25.50	0.1	1.1	0	36.6	14400	39.60	4	24.10	12.50	36.70	11.70	81.60	83.10	190.10	15.10	9.40	0.17	14.20	33.60	1	15.10	0	0	1	0	4	0	487.38
Grenada	MS	47.2	55.00	43.20	0.2	0.4	0	39.4	21906	37.40	4	21.20	13.00	38.00	11.90	62.20	56.80	167.60	16.50	9.50	0.20	19.50	31.90	1	15.00	3	0	10	0	26	0	424.12
Hancock	MS	49.6	84.90	8.60	0.3	3.7	0.1	40.7	43929	45.40	3	15.30	12.80	36.30	12.00	84.20	74.80	170.50	16.40	9.40	0.18	15.80	28.80	1	15.10	16	1	37	5	53	5	482.52
Harrison	MS	49.7	64.50	24.00	0.4	5.3	2.9	35.3	187105	43.00	3	13.00	12.40	34.00	10.90	79.00	69.50	177.40	18.50	9.80	0.22	19.20	29.70	2	15.40	45	1	99	4	151	5	495.27
Hinds	MS	47	25.30	71.50	0	1.4	0.8	33.1	245285	42.90	3	13.70	14.00	38.50	8.50	60.50	60.60	175.70	14.80	10.70	0.19	20.90	31.40	4	13.80	90	0	219	2	357	6	689.19
Holmes	MS	46.8	15.60	83.10	0	0.2	0.3	32.8	19198	22.00	4	24.70	18.30	45.10	11.70	55.50	64.80	153.90	14.40	9.90	0.28	18.90	34.80	1	15.70	15	1	39	3	61	5	408.45
Humphreys	MS	46.8	21.20	75.40	0.1	2.8	0.1	34.4	9375	25.50	4	31.70	16.10	46.30	16.90	53.10	60.10	152.60	16.10	9.90	0.26	22.80	33.80	0	14.90	3	0	9	1	13	3	610.21
Issaquena	MS	58	33.90	64.80	0	1.1	0	38.4	1406	27.00	4	34.40	13.90	35.60	12.20	57.10	91.60	180.20	15.10	9.50	0.27	16.50	.	1	17.80	0	0	0	0	0	0	551.02
Itawamba	MS	48.9	90.50	7.30	0	1.4	0.1	38.5	23401	40.60	4	22.30	13.20	35.70	7.80	68.40	60.20	168.60	16.70	10.20	0.19	11.20	28.10	0	15.50	3	0	8	0	26	1	407.68
Jackson	MS	49.3	68.20	21.60	0.3	5.9	2.2	37.2	139668	53.30	3	12.20	12.90	33.50	10.00	77.40	67.00	186.40	17.40	10.10	0.19	14.60	30.00	1	13.40	40	0	135	5	211	6	575.27
Jasper	MS	48.2	45.00	54.00	0	0	0	40.6	17062	34.80	4	15.90	14.70	43.30	10.50	62.00	52.40	184.10	17.90	10.00	0.19	14.40	34.00	0	15.90	1	0	10	0	23	1	412.75
Jefferson	MS	49.6	13.00	86.30	0	0.1	0.4	37.6	7726	26.70	4	25.80	16.00	49.70	10.20	50.30	78.40	182.10	14.60	8.90	0.27	15.10	35.10	1	17.10	0	0	4	0	5	0	618.3
Jefferson Davis	MS	47.8	37.80	61.60	0	0.3	0	41	12487	30.80	4	24.30	14.20	43.70	9.70	52.10	51.80	151.60	16.30	9.70	0.25	23.30	35.60	1	17.90	0	0	5	0	12	1	567.64
Jones	MS	48.7	64.80	28.90	0.2	4.2	0.6	36.8	67761	40.30	4	17.80	13.40	42.20	12.30	74.00	64.80	195.20	17.50	10.10	0.19	15.40	33.70	1	15.90	6	0	25	0	80	0	431.73
Kemper	MS	48.9	34.10	60.20	3.7	1.6	0	38.5	10456	31.00	4	20.00	16.60	38.80	9.70	50.60	38.10	147.50	13.40	10.00	0.23	10.80	32.30	1	19.00	1	0	14	0	23	0	409.16
Lafayette	MS	49.4	70.00	23.80	0	2.4	2.1	27.7	47351	42.30	4	10.50	12.30	32.50	11.00	49.80	55.10	138.90	11.90	9.90	0.18	24.60	34.30	1	13.80	15	1	28	1	68	3	412.36
Lamar	MS	48.4	74.60	19.90	0	2.5	1.3	33	55658	57.40	3	9.40	12.30	34.50	9.80	73.70	59.60	170.20	16.20	9.70	0.17	16.00	32.30	1	12.50	5	0	28	1	76	2	401.31
Lauderdale	MS	48.2	53.00	42.70	0.1	2.2	0.6	37	80261	40.90	4	13.80	12.30	36.10	9.80	67.80	55.30	172.50	13.90	10.40	0.20	17.20	32.50	2	12.80	35	0	118	6	232	17	631.97
Lawrence	MS	49.1	65.40	33.10	0	0.5	0	38.9	12929	42.30	4	18.60	13.70	34.80	9.50	58.60	56.20	132.80	15.20	9.60	0.20	15.40	31.40	1	15.40	5	0	7	0	20	0	554.93
Leake	MS	51.9	47.30	41.90	5.7	4.4	0.1	33.2	23805	35.60	4	21.70	14.30	42.70	11.40	45.70	45.20	137.80	13.00	10.10	0.21	19.50	31.30	1	19.30	5	0	22	0	99	1	420.97
Lee	MS	47.9	66.30	28.80	0.1	2.5	0.8	36.4	82910	43.80	4	16.80	11.70	30.70	7.20	65.10	58.00	163.30	15.30	10.50	0.18	14.40	28.20	1	12.70	24	1	41	2	64	4	617.2
Leflore	MS	48	22.80	73.10	0	2.5	0.7	32.8	32317	27.60	4	21.80	15.10	42.50	23.20	80.80	92.40	219.00	18.40	10.20	0.24	22.00	36.30	1	13.90	19	1	43	4	109	12	406.86
Lincoln	MS	47.8	67.20	30.80	0	1	0.7	37.8	34869	39.70	4	13.40	11.80	40.00	9.70	51.00	59.10	148.40	12.70	9.50	0.20	13.30	30.50	1	14.30	11	0	41	3	109	6	573.48
Lowndes	MS	47.4	52.20	43.50	0.1	2	1	36	59779	44.10	4	15.30	15.20	37.20	7.00	51.10	40.00	150.60	12.80	10.60	0.17	18.10	28.60	1	14.20	11	0	19	0	35	1	866.45
Madison	MS	47.9	55.60	38.10	0.1	2.8	2.4	35.8	95203	65.90	3	9.10	9.40	30.80	8.70	55.40	50.90	151.90	13.60	10.70	0.15	16.00	29.00	1	9.50	42	0	95	2	144	4	975.52
Marion	MS	48.3	64.90	32.10	0.3	1.4	0.3	37.7	27088	33.40	4	22.10	13.30	37.00	10.80	84.90	81.20	198.00	16.30	9.40	0.20	18.30	34.60	1	15.90	5	0	17	0	47	1	1814.67
Marshall	MS	49.5	47.70	47.60	0.1	3.4	0.1	38.3	37144	37.60	2	20.60	13.20	38.20	10.50	60.80	70.40	173.10	14.80	10.00	0.19	16.90	30.90	1	13.90	14	0	28	1	39	2	901.81
Monroe	MS	47.5	66.90	30.10	0	1.1	0.2	39.5	36989	38.20	4	20.10	12.80	36.30	6.60	57.80	57.30	163.90	15.20	10.50	0.18	14.00	29.80	2	13.50	6	0	25	1	95	8	928.42
Montgomery	MS	47.5	52.30	42.00	0	2.2	0.2	41.4	10925	34.90	4	19.80	14.10	40.60	14.50	57.70	55.00	143.90	15.70	9.60	0.19	13.40	30.80	1	15.80	7	1	14	1	17	1	904.47
Neshoba	MS	48	58.80	20.80	15.7	1.9	0.3	35.3	29676	37.20	4	21.80	12.90	40.10	14.30	65.70	89.20	209.10	13.40	10.40	0.22	16.00	32.20	2	17.30	4	0	21	0	82	2	1278.29
Newton	MS	47.9	61.40	29.90	5	1.8	0.4	37.1	21720	37.50	4	16.70	13.70	39.30	10.10	61.60	55.90	164.80	13.20	10.30	0.20	13.10	32.70	0	16.30	2	0	10	0	32	0	896.63
Noxubee	MS	47.9	25.90	72.00	0.1	1.3	0	36.3	11545	29.30	4	31.80	14.60	41.10	7.00	47.00	41.10	124.30	12.40	10.10	0.22	17.20	31.20	1	19.50	3	0	6	0	24	0	822.18
Oktibbeha	MS	49.8	56.80	37.00	0	1.6	2.9	25.4	47671	36.10	4	11.90	13.00	35.20	7.60	42.20	38.10	118.30	11.40	10.30	0.19	23.30	28.40	1	14.20	17	0	36	1	44	3	749.41
Panola	MS	48.1	47.20	50.10	0	1.7	0	36.5	34707	35.60	4	22.20	14.50	37.70	12.20	61.40	84.30	195.70	15.10	10.00	0.21	15.30	35.30	1	14.70	7	1	22	1	37	2	770.36
Pearl River	MS	49.4	81.90	12.80	0.1	2.9	0.3	38.9	55834	43.70	4	15.80	11.60	38.00	12.70	79.70	62.00	175.40	15.80	9.30	0.19	15.30	28.80	2	14.30	30	0	77	4	134	10	1834.74
Perry	MS	48.8	77.30	19.70	0	1.4	0	38.7	12250	38.10	3	19.30	12.10	35.70	10.10	71.50	63.90	174.30	17.60	9.60	0.20	13.50	34.50	1	17.10	3	1	15	1	22	1	538.77
Pike	MS	47.6	43.90	53.00	0.4	1.5	0.4	36.9	40404	32.50	4	19.30	13.90	35.60	10.90	63.90	67.00	180.60	14.80	9.20	0.23	14.70	32.60	0	14.50	17	0	39	1	118	3	516.68
Pontotoc	MS	49.3	77.10	14.80	0	6.2	0.7	36.4	29957	41.50	4	24.00	12.30	36.50	8.20	55.70	52.90	139.30	12.60	10.20	0.18	14.00	28.90	1	16.10	5	0	14	1	18	2	1069.29
Prentiss	MS	48.9	83.00	13.30	0	1.3	0.1	38.5	25276	36.60	4	21.80	12.50	34.90	10.00	76.20	62.50	193.50	18.70	10.10	0.21	11.90	31.90	1	15.60	4	0	12	0	27	0	632.65
Quitman	MS	47.8	27.20	70.90	0	1.3	0	37.3	8223	26.20	4	30.80	14.30	41.60	15.50	43.10	70.40	152.80	14.50	10.00	0.26	18.40	37.50	0	16.50	3	0	12	0	13	0	761.35
Rankin	MS	48.4	74.80	19.90	0.1	2.6	1.1	36.2	141617	62.30	3	10.30	10.60	34.60	8.90	67.50	57.40	170.10	15.80	10.60	0.16	11.20	29.00	2	10.20	40	1	88	2	146	4	950.14
Scott	MS	48.9	49.80	38.40	0.4	10.8	0.2	34.9	28264	34.50	4	25.80	13.20	43.30	9.40	55.80	53.40	149.30	14.50	10.20	0.21	13.80	32.70	2	19.20	10	0	47	0	158	0	988.82
Sharkey	MS	45.8	26.80	71.90	0.1	0.6	0.4	39.5	4916	27.90	4	24.70	14.50	40.90	11.70	52.30	90.20	167.20	15.80	9.70	0.24	13.10	32.90	1	15.50	1	0	3	0	3	0	738.18
Simpson	MS	48.5	61.60	36.50	0	0.5	0.2	37.9	27503	39.60	3	20.70	15.10	39.30	9.10	60.20	55.60	156.30	15.40	9.90	0.21	16.40	34.10	2	14.60	2	0	7	0	32	0	999.48
Smith	MS	48.7	74.30	23.60	0	1.6	0	39.1	16491	38.50	4	19.80	12.30	35.30	11.30	66.40	65.40	192.10	16.90	10.10	0.18	13.50	34.80	0	14.90	1	0	17	1	50	2	1231.52
Stone	MS	50.1	76.80	19.20	0.4	1.9	0	35.9	17786	41.90	4	17.40	12.60	38.20	11.30	75.00	54.10	162.30	17.50	9.50	0.18	13.40	30.50	1	13.50	0	0	5	0	19	0	1058.47
Sunflower	MS	53.4	24.10	73.60	0	1.6	0.1	33.5	29450	29.50	4	27.80	15.40	46.20	20.20	63.30	87.90	198.30	17.90	10.30	0.25	21.70	38.10	2	15.30	11	1	34	1	48	2	802.12
Tallahatchie	MS	54.8	35.30	47.10	0.3	14.9	1.6	35	15378	29.20	4	29.10	14.60	42.80	15.20	51.70	68.30	161.50	13.90	10.00	0.22	14.50	36.90	1	16.10	2	0	3	0	8	1	1100.5
Tate	MS	48.3	64.70	30.00	0	2.5	0.3	36	28886	45.60	2	19.50	13.50	39.00	12.00	73.80	84.10	188.90	17.20	10.00	0.18	15.60	33.50	1	14.40	11	0	22	0	34	0	1000.87
Tippah	MS	48.9	77.30	16.50	0	4.6	0.5	38	22232	38.60	4	22.40	17.20	37.90	11.00	60.30	63.20	158.70	17.30	9.90	0.19	11.60	31.80	1	15.60	26	2	42	6	49	7	639.32
Tishomingo	MS	48.3	93.40	2.50	0.2	2.9	0	42	19593	37.90	4	20.90	12.40	36.00	10.30	78.90	79.80	189.60	23.80	10.00	0.18	10.00	31.30	1	15.30	1	0	2	0	4	0	537.19
Tunica	MS	47.2	19.40	78.40	0	0.7	0.8	32.1	10778	30.20	2	21.30	14.40	40.60	14.20	95.50	105.20	231.60	16.30	9.90	0.22	26.70	41.40	0	11.50	12	1	18	1	33	1	1039.02
Union	MS	48.9	78.60	14.70	0	4.2	1	37.5	27134	44.90	4	21.70	10.50	36.00	10.90	62.20	63.90	158.40	13.30	10.10	0.17	18.10	30.20	1	16.60	3	0	7	0	12	1	576.52
Walthall	MS	46.5	52.70	45.60	0	0.5	0.4	35.3	15443	32.00	4	19.80	13.80	38.10	9.60	53.00	56.60	144.00	14.60	9.10	0.20	13.90	31.70	1	17.60	5	0	16	0	24	0	804.65
Warren	MS	48.6	47.60	50.10	0	0.5	0.4	38	48773	41.20	4	12.80	13.90	39.80	9.60	65.30	63.40	186.20	15.80	9.80	0.20	15.90	33.00	1	12.20	1	0	12	0	25	2	802.65
Washington	MS	47.5	25.50	71.70	0.1	1.4	0.6	37.7	51137	30.20	4	21.20	13.10	43.20	11.70	67.40	85.20	205.40	16.30	10.10	0.21	21.50	34.60	0	14.20	20	0	48	2	71	3	758.83
Wayne	MS	48	57.80	40.50	0.2	0.6	0	37.2	20747	35.50	4	24.90	13.00	40.90	11.90	67.90	67.20	177.00	16.90	9.70	0.19	15.50	34.40	1	15.10	0	0	7	0	12	0	642.94
Webster	MS	48.6	78.00	19.10	0.1	1.4	0.1	39.9	10253	39.20	4	14.80	12.50	34.00	8.50	65.90	83.60	193.50	19.70	9.80	0.19	18.20	31.40	1	13.90	5	1	13	1	16	1	919.73
Wilkinson	MS	52.9	27.90	71.00	0	0.2	0	37.5	9878	26.40	4	30.20	13.30	38.50	9.30	37.60	32.70	102.40	11.90	8.70	0.25	15.90	33.50	1	15.20	14	2	40	3	64	6	898.16
Winston	MS	48.1	50.30	47.00	1.2	1.1	0	39.5	19198	36.10	4	20.90	12.30	38.00	8.60	39.80	31.90	131.30	12.40	10.10	0.20	18.00	30.10	1	16.50	7	0	17	0	34	0	1015.23
Yalobusha	MS	47.7	58.20	39.60	0.2	1.5	0.1	40.6	12678	35.30	4	19.00	14.00	37.00	13.60	66.70	88.90	205.70	13.50	9.70	0.20	15.70	34.20	0	13.80	6	0	11	0	17	0	722.08
Yazoo	MS	54.4	35.80	56.40	0.1	5.6	0.3	35.1	28065	31.80	3	23.60	16.30	40.60	11.40	47.80	52.20	139.60	14.80	9.90	0.25	19.50	30.70	1	15.10	9	0	55	1	103	1	1589.21
Beaverhead	MT	51.2	91.30	0.00	2	4.1	0.5	42	9246	40.20	4	5.40	6.30	24.60	7.00	17.90	9.90	38.60	5.10	7.30	0.15	11.60	22.50	1	10.90	0	0	1	0	1	0	952.31
Big Horn	MT	49.7	27.60	0.10	64.9	5.5	0.1	30.5	12865	39.40	4	11.90	12.90	36.80	7.80	46.80	57.60	124.80	11.50	6.00	0.29	23.00	30.80	1	18.50	0	0	1	0	3	0	743.83
Blaine	MT	50	46.10	0.20	49	2.4	0.1	35.1	6491	36.90	4	11.40	10.60	38.00	7.10	31.30	33.00	107.80	8.10	5.70	0.26	14.30	23.50	0	16.80	0	0	0	0	0	0	514
Broadwater	MT	51.2	94.30	0.00	1.4	2.6	0	45.4	5612	50.80	4	5.50	6.80	28.70	6.90	38.70	28.40	77.40	9.10	6.00	0.15	8.90	22.30	1	10.80	3	0	4	0	4	0	954.99
Carbon	MT	50.7	94.60	0.20	0.8	2.3	0.2	48.1	10078	53.80	3	6.10	5.40	25.60	7.00	41.20	32.20	86.10	9.20	5.40	0.14	14.60	20.60	1	10.70	0	0	6	0	6	0	371.08
Carter	MT	50.5	97.70	0.00	0.3	0.3	0	50.2	1160	47.30	4	8.80	6.60	28.20	7.60	21.50	22.40	57.10	7.40	5.20	0.14	12.00	25.40	1	13.40	0	0	12	0	0	0	655.39
Cascade	MT	49.9	85.80	1.20	4.2	4.2	0.9	38.9	81327	45.60	3	8.10	7.70	26.30	7.70	58.60	37.50	129.60	13.10	5.80	0.17	12.90	21.80	1	10.20	9	0	0	0	13	2	570.7
Chouteau	MT	49.2	76.50	0.00	19.1	2.2	0.4	41.5	5813	40.70	4	6.50	8.00	28.00	7.10	33.00	19.80	80.20	9.80	5.70	0.19	8.80	21.20	1	15.90	0	0	0	0	0	0	1850.01
Custer	MT	49.7	92.40	0.50	1.3	3.1	0.3	42.1	11699	48.90	4	7.90	7.30	30.40	6.20	20.90	18.40	47.50	6.20	5.70	0.15	12.60	23.90	1	8.40	0	0	0	0	0	0	618.5
Daniels	MT	50.3	96.60	0.00	0.5	2.7	0	50.4	1751	49.30	4	5.80	6.50	26.90	6.80	26.90	18.00	57.90	6.90	6.00	0.13	11.40	22.40	1	10.30	0	0	0	0	0	0	416.46
Dawson	MT	50.5	92.60	0.50	2.1	3	0.4	43.5	8966	55.30	4	7.40	7.00	26.60	6.00	20.80	16.80	45.90	4.50	5.60	0.14	11.60	20.00	0	7.60	0	0	0	0	0	0	810.45
Deer Lodge	MT	52.9	90.40	0.30	1.3	3.2	0.5	46	9298	38.40	4	10.60	7.80	24.60	6.50	24.00	15.60	50.40	4.00	7.40	0.19	13.20	23.20	1	9.20	3	0	3	0	3	0	731.9
Fallon	MT	50.7	93.80	1.40	0.5	1.7	0.9	42.9	2890	54.20	4	4.20	6.40	30.40	4.70	24.20	16.70	52.10	7.80	5.20	0.13	7.50	25.40	1	6.50	0	0	0	0	0	0	565.78
Fergus	MT	50.2	94.40	0.10	1	2.1	1.5	47.8	11586	45.50	4	6.20	7.60	26.50	6.40	21.10	11.10	43.90	5.50	4.80	0.15	11.30	18.40	1	9.30	0	0	0	0	0	0	618.57
Flathead	MT	49.8	93.10	0.20	1.2	2.6	0.4	41.2	90928	50.20	4	5.70	6.30	21.70	7.10	38.60	22.40	72.30	8.00	8.90	0.16	17.40	23.20	2	9.50	11	0	34	0	37	1	708.82
Gallatin	MT	51.9	92.30	0.30	0.8	3.3	1.3	32.5	89513	60.40	4	3.20	5.00	16.20	7.00	43.40	30.00	81.20	9.30	7.10	0.14	16.50	23.60	0	7.60	74	0	134	0	145	0	697.35
Garfield	MT	51.2	99.80	0.00	0	0.1	0	46.4	1206	43.30	4	6.00	6.80	25.80	6.40	25.50	16.80	63.90	6.50	5.20	0.15	12.20	.	1	10.80	0	0	0	0	0	0	2246.36
Glacier	MT	48.9	31.00	0.20	64	2.8	0.4	31.7	13399	37.20	4	11.20	14.30	34.30	14.30	42.80	34.60	113.70	12.70	6.60	0.31	19.80	35.80	1	21.00	0	0	3	0	4	0	470.82
Golden Valley	MT	52.4	85.60	0.00	0	8.7	0	48.8	884	38.30	3	6.80	6.10	25.60	7.40	43.60	39.90	74.60	10.90	4.80	0.16	10.90	.	0	11.00	0	0	0	0	3	0	567.95
Granite	MT	50.9	94.50	0.10	0.4	2.1	0	52.1	3079	43.50	4	10.30	6.20	25.00	6.70	48.50	36.50	82.60	5.60	6.70	0.14	13.60	21.90	1	12.60	0	0	0	0	0	0	684.7
Hill	MT	50.5	70.20	0.20	22.7	3.4	0.4	35.1	16096	41.70	4	9.90	10.60	36.30	8.30	44.00	38.40	106.70	9.30	6.10	0.23	14.00	21.90	1	12.30	1	0	1	0	1	0	1305.46
Jefferson	MT	51	92.90	0.00	1.4	2.3	0.2	46.2	11406	62.70	4	5.20	6.20	25.90	6.80	42.40	31.30	85.30	7.20	7.30	0.15	9.10	22.30	0	8.60	2	0	2	0	2	0	720.44
Judith Basin	MT	51.9	95.50	0.00	1.3	2.3	0	48.3	2072	44.60	4	3.70	6.30	30.30	6.60	56.80	32.80	112.70	12.60	4.50	0.15	7.80	21.80	0	10.40	0	0	0	0	0	0	787.67
Lake	MT	49.5	65.40	0.20	23.6	4.2	0.4	41.3	28746	40.90	4	9.10	8.20	29.80	6.80	30.40	21.30	67.90	6.30	8.80	0.20	20.50	25.70	2	15.50	3	0	5	0	5	0	1395.84
Lewis and Clark	MT	49.4	91.70	0.30	1.8	3	0.6	40.9	63395	60.40	4	4.80	6.70	24.00	7.10	48.60	27.50	99.90	9.80	6.10	0.14	12.70	22.30	2	7.60	12	0	16	0	16	0	1141.14
Liberty	MT	48.1	98.50	0.00	0	0.9	0	44.6	2339	38.50	4	25.30	7.60	28.40	7.10	32.30	22.50	61.50	9.10	5.90	0.15	24.10	23.00	1	13.50	0	0	1	0	1	0	675.63
Lincoln	MT	50.8	93.20	0.00	1	2.7	0.3	48.9	19687	37.80	4	12.10	6.80	27.00	6.90	33.10	20.50	58.50	7.30	9.00	0.16	16.70	25.40	1	12.40	5	1	7	1	7	1	632.84
Madison	MT	52	93.70	0.20	0.4	3.3	0.1	49.8	7691	51.30	4	6.10	5.80	21.50	6.90	27.20	16.10	55.20	7.10	6.80	0.14	11.50	24.30	2	11.30	6	2	8	1	8	1	673.27
McCone	MT	51.3	88.70	0.00	6.9	3.2	0.4	48.9	1734	46.00	4	6.10	6.30	25.10	6.30	24.70	20.80	54.80	5.30	5.50	0.13	6.40	20.10	0	14.70	0	0	0	0	0	0	870.24
Meagher	MT	50.6	93.40	0.00	1.2	4.1	0	50.1	1891	39.30	4	7.80	5.60	25.80	6.80	40.20	23.60	86.90	11.00	4.70	0.17	11.90	22.50	1	11.10	1	0	1	0	1	0	2041.26
Mineral	MT	51.8	96.50	0.10	0.3	1.2	0.7	49.8	4223	39.90	4	13.60	6.90	28.20	7.20	42.70	29.90	87.00	10.10	8.50	0.18	20.90	24.10	0	11.30	0	0	0	0	0	0	871.13
Missoula	MT	50.3	89.80	0.30	2.5	3	1.4	34.3	109299	47.10	3	4.90	6.60	23.30	6.80	51.50	40.20	106.40	12.20	8.60	0.17	18.70	21.90	2	9.50	14	0	26	1	38	1	570.25
Musselshell	MT	49.8	92.90	0.80	0.6	2.4	1.4	49.1	4538	42.10	4	9.50	6.60	28.80	7.40	40.50	40.10	95.30	11.80	5.20	0.18	17.30	20.20	1	11.70	1	0	1	0	1	0	561.56
Park	MT	49.8	93.90	0.20	0.5	2.7	0.1	45.4	15636	45.40	4	4.30	6.90	25.20	5.80	23.00	16.50	42.80	4.40	5.40	0.14	14.10	24.20	1	10.10	3	0	7	0	7	0	415.45
Petroleum	MT	54	98.40	0.00	0	0	1.5	47.3	494	43.20	4	1.90	6.10	24.60	7.20	27.10	18.30	79.60	7.00	5.10	0.15	20.50	.	0	14.10	0	0	0	0	0	0	1003.17
Phillips	MT	49.3	84.70	0.00	11	2.3	0.3	46.8	4253	42.60	4	10.10	7.00	28.60	6.40	34.40	28.50	81.70	6.90	4.80	0.18	7.50	27.80	1	14.30	0	0	0	0	0	0	1286.45
Pondera	MT	48.3	81.40	0.40	14.3	1.9	0.3	42.8	6153	40.00	4	9.80	7.90	30.10	9.10	38.80	24.10	80.20	8.00	6.00	0.19	13.00	31.70	1	12.80	0	0	0	0	2	0	1242.4
Powder River	MT	50.8	93.10	0.00	1.4	2.4	0	49.3	1743	48.00	4	4.90	6.10	23.60	7.80	30.80	22.60	65.90	8.20	5.50	0.15	10.70	24.40	0	11.10	0	0	0	0	0	0	3068.36
Powell	MT	61.1	90.00	0.60	4.1	2	1	45.1	7027	44.90	4	11.00	8.10	27.90	6.80	33.40	26.80	74.90	7.90	6.90	0.18	13.50	22.50	1	10.20	0	0	0	0	0	0	675.94
Prairie	MT	51	98.60	0.00	0	1.2	0	53.6	1179	43.60	4	4.30	6.50	27.20	6.20	21.70	17.40	49.40	5.30	5.40	0.13	14.30	21.60	0	10.50	0	0	0	0	0	0	1870.32
Ravalli	MT	49.6	93.10	0.00	0.6	3.3	0.6	46	40212	44.90	4	9.00	5.30	24.80	6.50	29.40	21.60	60.70	6.00	8.70	0.15	19.90	22.00	1	11.30	1	0	3	0	5	0	829.05
Richland	MT	51.5	89.40	0.00	3.5	5.2	0.4	41.3	9746	65.30	4	7.10	6.90	29.90	7.20	21.20	18.20	44.90	5.00	6.20	0.14	10.40	20.10	1	8.70	1	0	2	0	3	0	657.36
Roosevelt	MT	49.3	35.60	0.10	54.6	3.2	0.4	31.6	10425	40.10	4	16.70	14.00	36.60	8.30	24.00	19.70	62.20	8.20	6.30	0.31	10.40	28.10	2	17.90	0	0	2	0	7	0	1596.17
Rosebud	MT	50.6	56.20	0.00	36.4	4.7	0.9	36.5	9233	53.90	4	12.40	9.30	30.70	7.60	46.40	45.10	96.30	8.70	6.10	0.21	14.10	23.10	0	12.70	0	0	0	0	0	0	2979.09
Sanders	MT	51.3	90.30	0.10	3.5	2.6	0.5	49.8	11413	38.50	4	10.90	7.70	25.20	6.90	26.30	21.00	59.80	6.50	9.50	0.18	18.40	24.90	1	15.30	0	0	0	0	0	0	1627.46
Sheridan	MT	50.2	90.80	0.10	1.3	2.5	0.8	50.3	3384	49.10	4	8.20	6.50	34.20	9.10	24.40	12.40	48.60	5.90	6.20	0.15	7.40	21.60	1	9.80	0	0	0	0	0	0	3018.19
Silver Bow	MT	50.5	91.00	0.50	2	4.1	0.8	41.3	34200	45.20	4	8.60	7.30	25.80	7.50	52.30	53.10	119.00	7.50	8.00	0.17	16.80	25.30	1	9.20	10	0	11	0	11	0	5036.07
Stillwater	MT	51.3	93.30	0.20	1	3.5	0.2	45.7	9117	59.90	4	4.70	5.70	22.20	7.70	33.10	26.90	86.20	8.50	5.30	0.13	12.30	20.10	1	7.60	0	0	1	0	1	0	1204.81
Sweet Grass	MT	50.6	93.80	0.10	0	1.5	1	46.6	3651	49.70	4	6.00	6.60	26.00	5.30	25.60	17.20	60.40	5.50	4.80	0.14	14.50	23.10	1	9.50	0	0	0	0	0	0	4528.54
Teton	MT	49.3	94.20	0.20	1.1	1.4	0.1	45.8	6073	46.20	4	7.00	6.00	24.80	7.30	38.90	23.30	92.20	10.10	5.90	0.15	15.20	23.00	1	11.00	0	0	0	0	0	0	10133.17
Toole	MT	55.7	88.00	0.00	5	3.4	0.7	41.5	5324	42.70	4	15.60	5.80	26.10	7.00	29.90	15.80	54.20	10.40	6.40	0.18	13.30	26.90	1	11.60	7	2	18	3	29	5	521.95
Treasure	MT	51.4	94.50	0.00	0	2.4	1.5	51.5	718	50.80	4	6.40	6.40	25.70	7.70	51.10	44.20	111.30	10.70	5.60	0.16	13.20	.	0	13.30	0	0	0	0	0	0	2783.55
Valley	MT	49.7	84.80	0.00	8.8	2.4	0.5	46.4	7369	47.00	4	5.90	8.70	30.50	7.00	30.60	22.50	64.70	7.60	5.70	0.16	8.50	27.20	1	12.70	0	0	0	0	0	0	1780.78
Wheatland	MT	49.3	94.30	0.00	1.2	2.8	0	44.9	2168	37.40	4	24.90	7.50	26.80	5.60	26.30	19.50	61.90	7.60	4.70	0.17	15.60	20.30	0	14.60	0	0	0	0	0	0	1639.67
Wibaux	MT	50.4	96.10	0.00	0.1	3.6	0	49	1017	47.90	4	15.80	5.90	26.80	6.50	20.50	17.10	49.60	5.40	5.30	0.16	10.30	22.10	0	10.10	0	0	0	0	0	0	5941.05
Yellowstone	MT	48.9	86.90	0.50	4	5.3	0.6	38.3	147972	57.40	3	7.10	7.70	27.00	7.60	53.60	47.30	120.70	10.70	6.30	0.16	13.70	20.50	2	8.40	31	0	55	0	73	1	8138.98
Alamance	NC	47.6	64.90	18.80	0.2	12.3	1.5	38.7	151131	46.10	3	15.10	10.30	31.90	11.80	62.00	60.50	141.20	14.70	10.50	0.17	17.20	26.30	1	13.90	7	0	33	0	58	0	4553.12
Alexander	NC	50.6	87.00	5.80	0.2	4.6	1.2	40.8	37198	46.40	3	18.10	9.40	30.70	10.60	59.10	48.60	132.10	14.20	10.10	0.17	13.50	28.10	0	12.90	2	0	2	0	4	0	979.77
Alleghany	NC	49.6	87.30	2.40	0.1	9.4	0.2	45.9	11155	36.00	4	21.10	9.20	28.60	11.30	46.40	35.30	91.30	8.60	8.70	0.17	13.60	25.30	1	16.80	2	0	2	0	2	0	2290.13
Anson	NC	52	44.80	48.60	0.2	3.7	1.2	39.5	26948	35.80	4	19.90	12.50	35.80	12.80	85.40	82.00	177.80	16.80	10.20	0.20	16.50	31.60	1	13.20	1	0	9	0	19	0	9887.53
Ashe	NC	49.4	92.40	0.70	0.3	5.1	0.4	45.5	27281	39.70	4	15.10	9.10	28.30	9.90	40.90	26.00	85.20	7.70	8.50	0.17	14.40	27.70	1	16.10	0	0	3	0	4	0	1182.33
Avery	NC	54.4	88.90	4.10	0.4	5.1	0.6	42.3	17797	38.10	4	19.50	10.60	29.60	11.10	45.70	31.80	91.50	11.10	8.50	0.17	14.10	26.10	1	18.50	0	0	0	0	0	0	2031.61
Beaufort	NC	48.2	65.80	25.50	0	7.5	0	43.8	47759	41.40	4	14.10	9.70	36.00	12.20	66.30	59.80	155.40	14.20	9.20	0.18	15.70	23.20	1	13.00	5	0	12	0	15	0	431.3
Bertie	NC	49.5	34.30	61.60	0.5	2	0.5	42.9	21282	33.80	4	23.90	12.20	37.90	12.40	60.30	62.90	154.50	11.90	9.10	0.20	21.00	27.50	1	12.80	6	0	12	1	25	1	740.79
Bladen	NC	48	54.20	34.40	2.3	7.5	0	41.3	35190	33.60	4	20.80	11.80	40.30	17.00	73.00	77.80	171.00	15.70	10.00	0.19	19.90	32.60	0	16.60	0	0	1	0	4	0	823.69
Brunswick	NC	49	81.60	10.50	0.3	4.7	0.7	47.4	107431	51.50	3	10.90	8.30	29.40	8.00	64.40	50.60	135.70	12.80	9.30	0.15	16.90	22.90	2	14.60	16	0	30	1	38	2	1102.58
Buncombe	NC	48.2	83.60	6.10	0.3	6.4	1.3	40.6	238318	50.50	3	9.20	7.60	22.00	9.30	52.70	39.80	106.00	10.80	9.00	0.17	15.70	24.20	2	11.30	22	1	36	2	48	3	3215.51
Burke	NC	50	82.30	5.90	0.4	5.8	3.7	41.2	90912	41.40	3	19.50	9.50	32.50	11.70	64.00	45.10	135.00	13.80	10.10	0.17	13.80	26.10	1	14.20	6	0	44	2	75	8	2036.61
Cabarrus	NC	48.8	68.00	16.60	0.2	9.9	3	36.7	178011	63.10	2	10.90	9.20	31.80	8.80	70.60	61.40	153.50	15.80	11.00	0.16	14.40	26.30	1	9.80	47	1	94	1	223	7	3146.19
Caldwell	NC	49.2	87.90	4.80	0.4	5	0.6	41.3	83029	39.20	3	21.30	10.30	33.70	11.90	67.20	44.40	143.00	15.10	9.90	0.17	15.10	26.00	1	13.90	3	0	14	0	23	0	2381.52
Camden	NC	50.2	80.30	14.20	0.1	2.6	1.9	40.1	9980	65.40	4	14.70	9.80	31.80	14.20	82.20	68.10	173.60	16.10	8.40	0.16	13.20	26.90	0	10.30	0	0	0	0	0	0	724.23
Carteret	NC	49.4	86.30	5.60	0.2	4.2	1.1	45.8	66469	51.60	4	9.20	8.40	27.70	25.70	77.00	62.50	142.30	14.30	8.70	0.16	15.90	25.20	1	12.30	12	1	20	1	24	2	1714.75
Caswell	NC	50.9	61.10	33.00	0.1	3.7	0.7	43.6	23719	40.60	4	22.40	10.70	30.80	13.80	67.20	68.50	172.90	14.40	10.20	0.18	16.10	27.30	0	13.20	1	0	3	0	8	0	715.86
Catawba	NC	49	76.10	7.90	0.2	9.3	4	39.6	154358	49.50	3	16.00	10.20	30.40	10.10	54.40	34.10	111.20	12.30	10.50	0.16	13.70	25.20	2	13.00	14	0	29	1	46	1	24.16
Chatham	NC	48.3	71.40	11.60	0.1	12.5	1.5	43.6	63505	63.30	3	12.70	8.80	26.70	8.90	48.50	37.20	102.80	10.70	10.30	0.14	15.10	24.20	1	13.50	16	0	26	0	131	1	168.53
Cherokee	NC	48.6	91.40	1.30	1.1	2.9	0.7	48.1	27444	37.20	4	15.10	9.00	28.80	13.00	40.40	32.10	76.10	10.20	9.00	0.17	12.30	25.80	1	15.40	7	1	10	1	18	1	102.39
Chowan	NC	47.5	59.60	33.70	0.8	3.6	0	44.8	14793	41.20	4	16.10	11.30	33.80	14.90	48.00	42.70	106.00	10.10	8.60	0.18	23.80	25.70	1	12.10	0	0	2	0	6	0	409.5
Clay	NC	49.3	94.90	1.60	0.1	3.2	0	49.6	10587	37.60	4	10.80	8.60	29.10	9.50	42.60	32.40	73.40	8.10	8.50	0.16	18.60	26.40	0	15.10	1	0	3	0	6	0	329.23
Cleveland	NC	48.2	73.40	20.60	0.1	3.3	0.9	40.3	98078	38.70	4	16.00	11.10	31.30	11.60	65.20	56.30	149.60	15.20	10.60	0.18	16.10	25.60	2	12.00	6	0	32	0	44	2	1062.6
Columbus	NC	49.5	59.50	30.40	3.3	5.1	0.4	39.8	58098	35.30	4	19.40	13.10	37.30	13.60	81.80	78.60	200.60	17.80	9.70	0.19	18.50	35.90	1	14.90	4	0	20	1	61	3	1500.71
Craven	NC	49.7	66.00	21.00	0.4	7.1	2.8	36.2	103505	49.50	3	12.30	12.10	30.80	12.00	69.60	51.10	139.10	14.70	9.40	0.16	15.80	26.20	1	11.90	6	0	23	1	36	3	797.78
Cumberland	NC	48.3	44.60	35.40	1.2	11.2	2.6	31	319431	45.30	3	9.50	12.90	34.30	16.20	78.50	70.80	192.40	15.50	10.60	0.18	16.60	31.70	1	10.80	18	0	75	1	127	6	252.07
Currituck	NC	49.6	87.50	5.30	0.4	3.6	0.4	41.3	23547	57.60	2	12.40	10.40	27.10	12.70	77.80	68.40	159.60	15.90	8.50	0.15	15.00	24.40	0	11.70	1	0	3	0	3	0	903.11
Dare	NC	50	87.50	1.80	0.2	7.1	0.6	43.6	33920	56.40	4	6.80	7.80	23.00	9.90	39.60	27.60	83.80	7.20	8.20	0.16	17.20	22.00	1	12.90	2	0	13	1	15	1	909.11
Davidson	NC	49	80.80	9.00	0.3	6.8	1.4	40.3	162878	46.30	3	16.60	11.20	32.50	10.40	69.20	61.40	153.20	15.90	10.80	0.18	15.30	26.50	2	13.00	22	0	81	2	96	2	1219.54
Davie	NC	48.8	84.90	6.10	0.1	6.5	0.7	42.5	41240	54.20	3	12.70	9.50	35.80	9.20	65.10	46.70	148.30	15.10	10.40	0.15	12.70	26.20	1	12.30	11	0	21	2	24	2	646.51
Duplin	NC	49.2	51.70	24.50	0.2	21.7	0.3	37.8	58505	38.80	4	26.70	14.20	39.30	17.70	75.50	76.00	177.70	15.60	9.90	0.21	18.10	28.60	1	20.10	1	0	12	0	32	0	826.8
Durham	NC	47.7	42.00	36.80	0.2	13.4	4.7	33.2	267587	54.30	3	12.30	8.00	26.20	10.40	61.00	54.60	134.70	12.50	10.60	0.15	18.40	26.90	3	12.80	122	0	259	1	439	6	790.96
Edgecombe	NC	46.4	36.50	57.20	0.1	4.3	0.1	39.6	56552	34.60	3	21.50	13.10	36.30	20.60	75.60	103.20	207.00	17.30	10.20	0.21	19.00	28.00	1	12.00	3	0	18	1	58	1	888.15
Forsyth	NC	47.5	57.30	25.60	0.2	12.5	2.2	37.2	350670	49.00	3	11.50	10.50	33.10	7.10	65.20	54.70	149.00	13.80	9.40	0.18	16.90	25.70	2	12.40	42	1	111	3	131	5	867.48
Franklin	NC	49.8	63.40	25.40	0.4	8	0.4	39.1	60619	49.50	2	15.80	9.40	34.50	11.50	74.40	68.40	163.60	18.20	10.60	0.18	15.90	25.50	0	13.10	11	0	33	1	74	11	880.24
Gaston	NC	48.4	73.50	15.50	0.3	6.6	1.4	38.9	206086	48.90	2	15.90	10.60	30.30	10.10	67.80	59.60	154.10	15.20	10.90	0.17	17.30	26.70	1	11.50	27	0	73	3	120	3	1051.02
Gates	NC	48.9	62.50	32.90	0.9	0.7	0.4	42	12197	45.80	2	14.00	10.80	35.00	13.50	83.50	93.10	198.00	14.40	8.80	0.16	13.40	27.10	0	11.30	0	0	4	0	4	0	1239.82
Graham	NC	49.3	87.30	0.10	10.6	1.1	0	44.3	8861	35.80	4	18.20	8.60	31.90	12.40	56.00	41.40	115.60	9.30	8.40	0.18	11.70	24.90	0	16.70	0	0	0	0	0	0	709.25
Granville	NC	53.4	58.20	30.50	0.5	7.6	0.4	39.8	59916	50.40	4	16.40	10.00	32.60	17.40	70.80	76.20	153.80	15.40	10.50	0.17	16.30	24.20	1	11.80	9	0	87	0	114	5	897.44
Greene	NC	53.6	46.90	35.30	0.3	14.8	0	37.7	21362	39.70	4	24.80	10.30	33.80	15.60	71.40	72.10	186.60	19.10	10.40	0.20	17.10	29.10	0	18.20	3	0	10	0	14	0	982.98
Guilford	NC	47.6	51.40	33.20	0.3	7.7	4.8	36.3	488406	47.80	3	11.10	9.70	32.90	8.60	63.50	59.70	142.10	16.10	10.50	0.16	17.70	26.70	2	11.40	50	1	127	9	201	15	885.01
Halifax	NC	47.8	38.60	52.60	3.5	2.7	0.8	41.7	54691	33.00	4	23.10	13.30	38.10	18.70	74.50	87.10	210.10	18.40	9.80	0.20	20.80	28.80	1	13.70	6	0	20	0	36	1	1357.7
Harnett	NC	49	62.00	20.60	0.8	12.2	1.1	33.5	114678	51.10	4	13.80	10.10	33.50	15.20	95.60	98.10	210.40	17.40	10.90	0.19	16.70	30.60	1	12.50	18	1	35	2	62	5	585.45
Haywood	NC	48.3	93.00	1.00	0.4	3.7	0.5	45.6	59036	45.30	3	12.20	8.60	29.40	12.20	70.60	57.40	136.60	12.10	8.70	0.18	15.00	24.30	1	11.40	0	0	3	0	5	0	6183.73
Henderson	NC	48.3	83.40	3.10	0.2	9.9	1.2	45.4	106740	53.60	3	10.50	7.60	29.50	10.60	58.00	40.30	113.30	11.30	9.20	0.14	14.60	24.30	2	14.20	18	0	58	4	129	13	900
Hertford	NC	48.9	33.50	57.40	1	3.6	0.8	41	24669	35.40	4	20.00	13.90	40.50	13.40	73.90	86.40	209.00	16.60	9.10	0.19	21.00	29.70	1	11.70	4	0	5	1	10	1	943.36
Hoke	NC	48.7	40.50	32.50	7.9	12.8	1.4	30.9	46952	46.00	3	14.60	10.90	32.10	17.50	77.60	101.40	231.60	17.70	10.40	0.20	19.10	32.60	1	16.20	4	0	16	0	25	0	944.43
Hyde	NC	55.5	59.80	30.60	0.1	8.3	0	41.2	5810	37.90	4	20.60	11.10	30.90	11.10	54.00	48.20	129.60	11.40	7.80	0.17	12.30	24.90	0	14.30	0	0	0	0	0	0	659.03
Iredell	NC	49.2	76.40	12.20	0.2	7.3	2.3	38.9	159437	56.30	2	11.30	10.20	29.30	9.70	66.70	49.70	148.20	12.20	10.90	0.15	14.60	28.80	3	12.10	25	0	63	1	88	3	994.26
Jackson	NC	49.8	81.00	2.10	7.9	5.4	0.9	36.3	40271	44.00	4	12.00	8.70	29.10	12.00	59.80	47.70	122.30	12.40	8.40	0.18	18.70	27.00	1	17.60	1	0	3	0	5	0	545.26
Johnston	NC	49.2	68.60	15.00	0.4	13.3	0.6	36.3	168878	55.20	2	14.40	11.00	32.60	16.00	86.30	87.50	186.10	17.70	10.40	0.18	14.90	28.90	1	12.90	14	1	80	5	123	10	506.84
Jones	NC	48.1	62.10	30.30	0.2	4.4	0.1	44.1	10153	38.90	3	18.20	12.00	34.40	13.90	69.70	58.80	157.30	14.60	9.50	0.19	16.90	27.40	0	13.80	0	0	3	0	9	1	899.37
Lee	NC	48.8	58.10	18.80	0.6	19.2	1	37.4	57866	46.70	4	18.00	10.30	30.70	14.50	78.70	67.20	177.40	14.10	10.50	0.17	14.50	26.30	0	14.70	3	0	4	0	45	0	890.92
Lenoir	NC	47.7	49.60	38.60	0.3	7.5	0.5	41	59495	39.30	4	19.90	13.00	34.50	18.80	73.50	84.30	190.20	14.80	10.30	0.19	19.10	28.70	1	14.00	3	0	14	0	27	1	195.83
Lincoln	NC	49.6	85.20	4.90	0.1	7	0.5	40.4	78265	50.70	2	15.60	9.70	31.10	11.80	71.40	60.70	149.40	15.60	10.80	0.16	12.70	26.60	1	11.10	4	0	13	0	22	0	920.22
Macon	NC	48.6	89.40	1.20	0.5	6.8	0.7	47.8	33922	41.10	4	12.50	8.50	31.30	9.40	32.10	19.80	59.80	6.60	8.60	0.16	17.80	26.50	2	16.60	0	0	2	1	2	1	936.96
Madison	NC	49.5	93.90	1.80	0.2	2.4	0.5	43.3	20764	40.80	3	15.40	8.30	29.40	12.90	59.10	47.90	114.10	14.50	8.80	0.17	14.80	25.20	0	12.30	0	0	0	0	0	0	894.43
Martin	NC	46.7	52.10	41.80	0.3	3.7	1.1	44	24505	35.60	4	16.60	11.00	39.80	14.90	74.60	82.90	193.30	16.00	8.90	0.19	16.20	31.90	0	11.60	3	0	5	0	11	0	597.14
McDowell	NC	50	87.60	3.80	0.4	6	0.7	41.6	44996	41.40	4	17.50	10.40	36.50	12.90	66.70	56.10	140.50	11.90	9.20	0.19	13.40	24.20	1	13.70	7	0	16	0	21	0	1052.91
Mecklenburg	NC	48.4	47.80	30.70	0.2	12.8	5.5	33.9	919628	63.20	1	10.10	9.00	26.00	6.50	57.50	46.20	128.20	13.40	11.30	0.14	17.80	26.20	6	12.10	420	1	906	10	1255	36	696.4
Mitchell	NC	48.8	92.70	0.30	0.6	4.9	0.2	45.7	15579	42.50	4	17.30	9.20	29.80	11.40	37.90	30.20	75.70	10.40	8.50	0.16	14.20	26.00	1	13.30	1	0	3	0	7	0	1088.72
Montgomery	NC	48.4	63.20	18.60	0.1	15.3	1.5	40.2	27798	40.40	4	22.10	9.80	31.60	13.70	75.50	79.60	165.90	16.20	9.70	0.18	19.30	27.80	0	15.40	5	0	13	1	18	1	775.15
Moore	NC	47.8	77.10	12.50	0.8	6.4	1.2	45	88247	54.50	4	9.80	8.60	28.00	9.20	62.70	52.50	141.70	14.40	10.40	0.14	14.00	26.70	1	11.50	8	0	74	2	95	6	911.47
Nash	NC	48.3	50.90	39.10	0.6	6.7	0.8	39.9	95840	47.40	3	14.90	12.30	36.70	20.80	74.30	80.10	183.20	17.50	10.50	0.18	17.10	27.10	1	11.80	9	0	29	1	67	1	1261.95
New Hanover	NC	48.5	76.80	13.90	0.2	5.4	1.3	37.3	202667	51.40	3	7.70	8.40	24.00	6.60	67.90	54.60	149.20	14.80	8.40	0.16	20.60	25.20	1	10.90	34	0	55	0	69	3	841.22
Northampton	NC	48.5	38.50	56.80	0.4	2.1	0.3	45.5	22099	35.70	4	21.90	13.30	34.60	16.80	82.90	93.70	218.80	17.60	9.60	0.19	16.90	27.90	0	12.00	30	1	57	1	74	2	918.44
Onslow	NC	53.6	66.80	13.60	0.3	12.1	2.2	25.7	177772	47.20	3	8.60	9.70	28.70	14.30	76.70	68.30	161.20	14.50	9.50	0.18	16.00	26.40	1	9.60	7	1	28	1	38	1	960.27
Orange	NC	47.8	69.40	11.40	0.4	8.3	7.6	33.1	133801	65.30	3	7.40	8.10	24.50	8.10	50.80	39.90	99.80	8.20	10.70	0.14	19.00	23.30	1	10.20	34	0	104	1	189	3	559.48
Pamlico	NC	51	74.20	18.20	0.5	3.6	0.9	48.3	13144	43.90	3	14.00	10.20	33.60	11.90	68.20	48.60	128.10	11.70	8.60	0.16	17.20	25.10	0	13.40	1	0	4	0	6	0	937.75
Pasquotank	NC	49.1	54.80	36.10	0	4.8	1.9	36.6	40661	43.70	4	13.80	11.10	39.10	16.00	79.70	64.60	177.00	15.40	8.50	0.18	23.00	26.60	1	12.00	4	0	11	0	32	1	983.8
Pender	NC	50	74.50	15.60	0.3	6.7	0.5	41.1	52217	50.40	3	13.20	10.90	30.40	9.70	68.60	57.40	153.30	15.50	9.40	0.16	17.50	26.20	1	13.40	0	0	4	0	9	0	874.76
Perquimans	NC	47.9	71.90	23.40	0.2	2.5	0.4	46.4	13453	45.10	4	13.60	10.90	33.10	15.80	79.80	58.80	149.20	10.60	8.50	0.17	16.10	26.40	0	12.40	1	0	3	0	8	0	1052.07
Person	NC	48.5	66.40	26.80	0.7	4.1	0.1	41.4	39464	48.00	3	14.70	9.80	30.70	16.90	76.70	72.20	156.60	12.40	10.10	0.18	16.30	26.60	1	12.50	2	0	8	0	18	0	900.56
Pitt	NC	47.2	55.00	34.30	0.2	6	1.7	31	168148	45.90	3	10.70	11.10	33.40	14.10	75.90	82.80	190.30	16.30	9.80	0.17	21.80	26.80	1	12.30	27	0	60	1	96	2	785.07
Polk	NC	47.9	87.90	5.00	0.1	5.7	0.4	49.1	20510	47.20	4	10.40	9.10	29.50	7.90	35.60	22.60	70.80	10.60	9.50	0.14	15.10	26.30	1	12.40	3	0	8	0	10	0	2807.33
Randolph	NC	49.3	79.70	5.80	0.2	11	1.1	39.5	141752	45.90	3	19.40	9.50	33.80	12.10	71.20	68.70	153.50	17.20	10.90	0.18	14.20	26.90	1	15.30	17	0	46	2	78	2	900.2
Richmond	NC	49.2	57.60	31.00	1.9	6.2	1	38.7	46639	35.40	4	19.80	12.50	38.30	17.90	93.30	103.20	229.00	17.10	10.20	0.21	16.20	29.40	0	13.70	0	0	5	0	20	2	3812.8
Robeson	NC	48.6	25.60	24.00	38.6	8.5	0.7	34.4	134168	34.40	4	22.90	14.50	37.80	17.80	90.40	108.60	249.50	17.20	10.10	0.24	18.90	31.90	1	18.40	3	0	7	0	34	2	1503.26
Rockingham	NC	48.2	72.60	18.40	0.4	5.9	0.5	42.2	93643	41.60	3	18.80	11.30	35.20	13.20	72.10	76.00	160.80	15.70	10.30	0.18	14.40	26.80	1	13.60	2	0	10	2	20	2	871.28
Rowan	NC	49.4	72.70	16.10	0.2	8.3	0.9	39.1	138428	48.00	2	15.50	10.60	33.40	11.70	67.30	52.50	148.10	17.50	10.60	0.17	15.80	27.50	1	12.70	23	1	75	2	256	15	900.31
Rutherford	NC	48.3	83.50	10.00	0.4	4.1	0.4	42.5	67810	38.70	4	18.60	9.70	29.50	11.70	64.90	49.40	133.70	13.00	10.10	0.19	14.80	27.00	1	13.90	5	0	31	1	84	4	1496.87
Sampson	NC	49	51.60	24.90	1.5	18.8	0.5	38.2	63431	41.50	4	22.70	10.90	31.90	18.70	79.10	94.40	197.30	17.60	10.70	0.19	18.70	30.20	1	18.80	1	0	10	0	22	0	256.83
Scotland	NC	48.3	43.90	38.60	11	2.8	0.7	38.4	36157	35.10	4	21.60	11.80	35.50	17.80	74.70	74.30	178.50	15.50	10.20	0.23	21.30	29.90	1	13.40	2	0	4	0	13	0	878.43
Stanly	NC	49.7	81.10	11.00	0.2	4	1.9	40.5	60585	49.10	4	14.80	10.30	28.50	16.40	72.00	78.00	153.40	16.60	10.50	0.17	14.90	24.70	1	12.00	5	0	11	1	21	3	908.98
Stokes	NC	48.8	91.30	3.90	0.3	2.8	0.4	42.8	47401	48.10	3	16.90	8.90	30.20	9.20	72.30	59.90	164.80	16.40	9.80	0.16	13.30	25.80	0	11.70	0	0	8	0	10	0	901.72
Surry	NC	48.8	84.40	3.70	0.2	10.1	0.5	41.2	73673	38.80	4	21.70	10.80	31.80	14.00	80.90	60.30	156.20	14.70	9.60	0.17	14.80	25.40	2	15.00	2	0	10	0	17	0	1328.88
Swain	NC	48.7	62.70	0.40	27.6	4.9	0.4	40.8	13981	39.00	4	19.60	10.20	29.10	12.40	62.50	53.00	143.00	12.10	8.40	0.22	12.50	25.40	1	18.10	0	0	1	0	0	0	926.89
Transylvania	NC	48.3	89.30	4.00	0.4	3.1	0.6	48.8	33090	44.60	4	12.50	7.40	27.20	8.30	28.90	18.90	56.10	6.60	8.70	0.16	11.40	22.80	1	14.00	5	0	6	0	8	0	1793.48
Tyrrell	NC	55.2	53.10	35.40	0.8	7.5	0.3	41.4	4407	33.70	4	25.60	11.50	34.50	12.00	48.90	48.60	107.20	10.10	7.90	0.21	14.40	27.70	0	17.40	0	0	0	0	4	0	926.49
Union	NC	49.4	73.00	11.30	0.2	10.9	2.4	36.2	201292	72.50	2	10.20	9.30	30.10	9.00	67.40	56.10	142.80	16.60	10.90	0.15	13.50	26.50	1	9.90	41	0	100	1	171	6	897.69
Vance	NC	46.9	40.50	49.80	0.2	7.3	0.5	38.6	45422	34.70	4	21.80	11.30	36.40	17.40	82.00	83.80	191.60	17.80	10.00	0.20	18.50	26.50	1	12.40	4	0	19	0	34	1	2117.86
Wake	NC	47	60.50	19.90	0.2	10	6.4	44	900993	76.20	1	7.50	7.90	23.80	8.20	59.40	48.00	125.10	13.10	11.00	0.12	14.80	24.50	4	9.20	193	0	391	0	613	9	1012.69
Warren	NC	48.7	38.30	50.10	5	3.7	0.4	34.4	20972	36.30	4	19.90	11.00	37.50	17.20	75.50	79.20	195.50	17.60	9.70	0.19	20.00	27.50	0	16.60	0	0	3	0	3	0	935.49
Washington	NC	50.5	44.80	48.20	0	4.9	0.1	44.9	13228	35.40	4	22.60	11.60	35.40	12.40	48.90	47.80	117.80	11.40	8.60	0.19	17.80	26.90	0	12.70	2	0	13	1	22	2	1083.07
Watauga	NC	50.2	91.90	1.50	0.2	3.4	0.9	28.4	51079	44.00	4	11.40	8.50	22.20	12.00	63.70	39.60	127.10	13.00	8.30	0.18	27.50	25.50	1	13.20	5	0	8	0	8	0	765.48
Wayne	NC	48.9	54.00	30.10	0.2	11.2	1.2	36.6	122623	42.40	3	16.50	12.10	34.40	15.20	66.80	63.80	165.50	14.50	10.70	0.18	16.60	29.50	1	14.70	5	0	52	1	581	6	890.84
Wilkes	NC	49.4	87.80	4.10	0.2	6.1	0.5	42.4	69340	41.60	4	21.70	10.70	33.30	13.30	75.60	59.80	174.30	13.00	9.60	0.18	17.70	25.50	1	14.90	2	0	4	1	5	1	950.01
Wilson	NC	47.7	47.20	39.50	0.3	10	0.7	38.7	81234	41.40	4	19.30	10.30	31.60	17.20	72.30	72.50	177.20	17.50	10.70	0.18	19.30	30.10	1	13.60	13	0	47	3	118	6	898.94
Yadkin	NC	49.2	84.50	3.30	0.1	10.9	0.1	41.4	38406	46.30	3	20.70	8.90	32.30	14.00	74.10	56.10	159.80	14.20	9.90	0.18	12.70	26.60	0	14.40	3	0	10	0	11	1	992.14
Yancey	NC	49.1	92.70	0.80	0.3	4.9	0.3	45.5	17818	39.70	4	16.80	8.40	29.50	9.50	43.30	31.70	82.60	11.20	8.60	0.17	14.00	25.40	0	14.40	0	0	0	0	0	0	704.4
Adams	ND	48.3	93.00	1.50	1	0.5	2.6	49.5	2343	48.60	4	4.40	7.90	31.10	9.20	20.80	11.70	55.70	7.20	4.80	0.15	9.50	17.50	0	8.70	0	0	0	0	0	0	861.48
Barnes	ND	49.6	92.80	0.80	2	1.8	0.5	44.3	11066	53.70	4	10.10	7.20	35.50	12.80	36.40	31.10	82.40	9.20	5.70	0.16	6.90	16.30	1	8.30	2	0	2	0	3	0	284.39
Benson	ND	50.7	41.20	0.00	55.7	0.9	0.1	31.6	6660	40.80	4	15.30	10.50	31.80	13.40	38.60	42.00	108.90	10.50	5.60	0.30	16.70	21.40	0	14.50	0	0	1	0	0	0	877.74
Billings	ND	53.3	94.40	0.90	0.6	4	0	48.6	783	71.70	4	10.20	6.60	29.90	7.80	25.30	25.20	61.40	6.60	4.90	0.15	9.70	.	0	11.20	0	0	2	0	0	0	1133.5
Bottineau	ND	51.7	92.00	0.80	2.3	2.1	0.3	48	6429	54.40	4	8.50	8.10	34.40	13.50	42.30	33.20	98.60	11.70	5.70	0.16	8.70	20.90	0	9.80	0	0	0	0	0	0	1502.38
Bowman	ND	50.1	92.50	0.10	1.2	5.1	0	46.9	3151	59.70	4	8.30	6.50	29.50	3.90	19.40	14.50	53.70	9.10	5.10	0.14	4.50	22.90	0	8.60	0	0	0	0	1	0	378.36
Burke	ND	52.6	93.30	0.40	2.7	1.5	0	48.1	1968	63.80	4	8.60	6.90	34.70	11.40	37.60	30.80	89.30	9.40	5.20	0.16	8.60	20.60	0	9.30	0	0	0	0	2	0	893.41
Burleigh	ND	49.2	89.90	1.60	3.7	2.1	0.7	37.3	81308	66.40	3	6.30	7.20	30.00	9.20	48.10	46.70	116.40	11.40	5.60	0.16	10.70	16.90	2	6.00	29	0	48	0	63	0	1058.21
Cass	ND	50.4	87.00	4.20	0.9	2.4	2.9	31.5	149778	59.70	3	5.70	7.30	31.30	14.10	55.60	49.70	131.80	11.00	6.80	0.16	13.10	16.70	3	6.10	32	1	88	1	255	6	900.22
Cavalier	ND	51.2	95.70	0.30	1.1	1	0	50.3	3993	52.90	4	8.00	7.30	35.00	7.60	19.80	23.50	66.10	6.70	5.90	0.14	4.00	15.60	0	8.90	0	0	0	0	0	0	852.01
Dickey	ND	49.7	93.50	1.30	1	3.3	0.4	43	5289	54.00	4	11.10	8.50	33.50	13.00	53.60	46.10	102.40	10.80	5.70	0.14	7.00	19.00	0	9.10	0	0	0	0	0	0	1066.69
Divide	ND	51.2	93.20	0.90	1	1	1.5	51.4	2071	60.30	4	11.60	7.90	29.20	9.50	26.50	25.60	66.00	6.40	5.80	0.17	6.60	21.60	0	10.20	1	0	1	0	1	0	925.97
Dunn	ND	52.7	83.80	0.90	9.1	2.7	1.6	44.4	3536	67.40	4	9.90	7.90	35.40	9.70	28.80	21.00	62.00	9.30	4.40	0.17	9.50	18.60	0	12.40	1	0	2	0	10	0	932.8
Eddy	ND	48.9	89.20	0.00	5.6	1.8	0.1	49.2	2385	55.20	4	11.50	8.90	33.70	9.40	22.00	18.00	54.80	4.70	5.30	0.17	6.00	20.50	0	9.80	0	0	1	0	1	0	273.3
Emmons	ND	51.3	96.60	0.00	0	0.2	0.8	50.5	3550	44.60	4	14.20	7.00	30.40	10.90	35.10	38.50	93.20	10.90	5.00	0.15	7.10	18.50	0	11.40	0	0	1	1	1	1	787.46
Foster	ND	50.1	95.90	0.10	0.8	1.3	0.2	46.7	3343	54.20	4	11.20	7.50	35.80	9.90	20.20	19.60	62.50	10.20	5.30	0.16	11.10	18.40	1	7.20	1	0	1	0	1	0	711.3
Golden Valley	ND	49.5	93.80	0.00	0.7	1.6	0	45.9	1680	56.80	4	9.40	7.40	34.70	3.60	19.10	12.20	51.80	5.20	5.20	0.17	12.40	24.60	0	7.90	0	0	0	0	0	0	1004.68
Grand Forks	ND	51.4	84.90	3.30	2.4	3.9	2.6	29.7	66861	51.80	3	5.70	8.80	31.20	10.20	57.30	53.00	135.40	9.60	6.90	0.16	15.80	18.10	1	6.70	2	0	11	0	143	0	883.49
Grant	ND	49.7	96.90	0.00	1.4	0.7	0	51.7	2394	39.80	4	9.80	7.90	34.80	10.20	30.50	29.90	83.60	8.90	4.60	0.15	11.00	18.90	0	15.30	1	0	1	0	1	0	835.91
Griggs	ND	50.6	96.10	1.30	0.9	0.3	0	51.9	2420	49.40	4	10.20	6.90	31.50	12.50	31.50	31.70	92.50	11.30	5.40	0.15	4.70	19.00	0	9.30	0	0	0	0	0	0	919.81
Hettinger	ND	47.6	91.10	0.70	2.6	3.6	0.1	49.4	2477	50.20	4	11.00	7.40	28.00	10.00	24.30	24.60	60.80	6.40	4.90	0.16	6.40	17.50	0	8.90	0	0	0	0	0	0	695.11
Kidder	ND	51	93.80	0.40	0.1	4.9	0.1	47.2	2435	47.90	4	9.70	7.80	35.80	10.10	41.40	41.20	102.40	10.60	4.90	0.16	4.10	17.00	0	10.10	0	0	0	0	0	0	890.57
LaMoure	ND	51.2	97.10	0.00	0.7	1	0	49.2	4139	52.60	4	14.00	6.50	33.90	11.20	27.30	29.50	65.20	8.50	5.50	0.16	10.00	16.90	0	9.80	0	0	0	0	0	0	1703.48
Logan	ND	50.9	96.30	0.00	0.2	1.6	0.2	49.8	1990	50.80	4	15.50	6.90	32.40	9.90	29.60	24.70	69.00	8.70	5.10	0.14	9.20	17.20	0	15.70	0	0	0	0	0	0	899.95
McHenry	ND	51.8	95.00	0.10	1.5	2.2	0.1	46.2	5395	53.70	4	9.50	6.60	33.20	12.80	47.90	35.40	106.20	10.40	5.20	0.16	8.70	19.50	0	8.40	1	1	1	1	1	1	1462.03
McIntosh	ND	48.9	95.10	0.00	0.2	2.1	1	52.7	2809	43.00	4	19.80	6.10	31.10	8.00	25.10	25.00	71.40	7.90	5.30	0.14	8.20	16.90	1	10.80	1	0	1	0	1	0	903.13
McKenzie	ND	51.6	77.90	0.50	12.1	7	0.5	38	6360	77.70	4	7.60	9.30	30.40	9.70	35.40	33.60	82.10	10.50	5.30	0.19	6.50	22.40	1	9.50	0	0	6	0	10	0	677.98
McLean	ND	50.8	89.60	0.60	6.4	2.2	0	49.1	8962	60.70	4	8.80	8.30	32.80	11.90	42.30	34.70	101.60	10.40	4.90	0.16	8.90	18.60	0	9.20	2	0	2	0	3	0	906.29
Mercer	ND	51.6	93.00	0.90	2.6	2.6	0.3	46.3	8424	80.10	4	9.00	10.00	30.90	10.00	32.20	28.60	92.30	12.30	5.10	0.16	9.40	17.90	0	6.30	0	0	0	0	0	0	873.75
Morton	ND	49.9	90.90	0.60	4	2.6	0.1	39.3	27471	65.00	3	8.30	7.10	32.80	10.50	53.00	49.80	122.60	11.50	5.40	0.18	9.60	17.50	0	6.50	14	1	19	1	23	2	1570.87
Mountrail	ND	54.5	62.80	1.00	25.8	6.9	0.4	37	7673	63.70	4	8.40	11.60	39.00	11.60	46.20	50.60	124.90	11.40	5.00	0.22	10.80	20.60	0	13.00	5	0	20	0	31	0	958.86
Nelson	ND	51	96.70	0.00	0.3	2.5	0	51.5	3126	45.20	4	8.30	9.00	35.10	9.50	33.60	29.20	88.40	10.00	5.50	0.15	6.00	19.40	0	9.00	0	0	0	0	1	0	908.39
Oliver	ND	52.3	91.40	0.30	2.6	3.6	0.3	47.6	1846	65.90	3	11.30	8.50	33.60	10.10	53.00	56.60	134.10	12.10	4.80	0.14	5.10	17.30	0	6.80	1	0	1	0	1	0	420.64
Pembina	ND	51	91.50	0.20	2.3	3.2	0.4	46.7	7413	59.20	4	12.00	8.20	34.80	7.90	35.80	36.20	91.10	7.30	6.60	0.16	5.30	16.30	1	8.90	0	0	0	0	0	0	767.17
Pierce	ND	50	94.10	0.80	3.6	1	0	46.9	4357	44.30	4	9.60	8.00	33.30	14.90	32.90	27.60	74.70	10.00	5.40	0.17	13.90	19.80	1	9.80	2	0	2	0	2	0	1230.91
Ramsey	ND	49.7	84.50	0.00	9.2	2.5	0.5	43	11451	51.50	4	8.70	7.50	32.50	9.60	31.00	28.00	86.60	6.80	5.60	0.17	9.50	15.30	1	8.40	3	0	3	0	3	0	900.79
Ransom	ND	50.8	94.90	0.70	0.2	1.5	0.6	45.2	5457	56.60	4	9.90	8.70	31.60	13.90	42.60	38.00	93.50	9.60	5.80	0.15	7.20	17.50	1	6.80	0	0	0	0	0	0	4570.98
Renville	ND	51.4	92.10	0.50	0.4	5.3	0.5	45.4	2470	57.40	4	6.50	7.20	32.50	12.20	45.80	35.30	115.70	10.80	5.20	0.16	8.80	20.20	0	7.10	0	0	0	0	0	0	840.32
Richland	ND	51.7	91.90	0.40	2.6	2.7	0.4	39.4	16321	59.60	4	9.00	7.40	32.70	13.00	38.90	33.40	84.00	9.20	6.40	0.16	9.50	15.80	0	6.90	0	0	1	0	5	0	887.42
Rolette	ND	49.5	18.70	0.40	78	0.4	0.3	30.5	13937	40.60	4	14.30	14.80	38.90	19.60	50.50	61.90	148.00	11.10	5.80	0.38	18.40	23.20	1	17.00	0	0	0	0	1	0	1051.56
Sargent	ND	53.4	93.20	0.90	0.9	2.9	0.4	45.9	3829	59.50	4	7.70	8.60	37.20	12.50	38.90	33.00	91.70	11.00	5.80	0.15	5.00	18.30	0	7.80	0	0	1	0	1	0	910.66
Sheridan	ND	50.1	97.50	0.00	0.4	0.8	0	53.4	1321	39.00	4	14.60	6.70	36.20	9.20	41.80	35.40	93.10	10.40	4.70	0.16	6.50	17.30	0	12.20	0	0	0	0	0	0	829.43
Sioux	ND	51.3	12.40	0.00	81.6	3.9	0	26.3	4153	33.60	3	13.80	13.60	34.90	14.10	44.40	54.40	159.50	10.60	5.10	0.39	23.60	.	0	13.60	1	0	1	0	2	0	938.85
Slope	ND	54.5	92.40	5.90	0	0.5	0	49.2	727	54.00	4	11.70	7.70	27.60	6.50	22.70	15.30	55.50	6.40	5.00	0.15	6.30	.	0	7.80	0	0	3	0	3	0	2264.56
Stark	ND	50	88.60	1.70	1	5	1.2	38.3	24199	78.60	4	8.90	7.30	32.60	9.40	25.40	18.20	56.00	6.70	5.20	0.17	10.10	17.70	1	7.10	11	0	29	2	39	2	876.3
Steele	ND	51.1	97.30	0.00	0	2.6	0	47.7	1975	61.80	4	3.80	8.10	33.00	13.50	49.00	50.30	107.60	10.50	5.60	0.14	7.00	17.50	0	9.10	0	0	0	0	0	0	1136.14
Stutsman	ND	50.9	92.90	1.00	1.4	2.2	0.6	42	21100	53.80	4	9.00	7.70	32.40	10.80	30.20	24.40	59.40	9.20	5.50	0.17	8.30	17.50	1	7.60	0	0	1	0	3	0	864.97
Towner	ND	50.9	90.40	0.00	3.6	1.5	0.1	50.3	2246	51.00	4	6.60	8.10	32.00	6.70	35.60	25.40	76.70	7.70	5.60	0.17	4.40	21.40	1	11.00	0	0	0	0	0	0	724.69
Traill	ND	50.1	92.60	0.90	1	3.3	0.4	42.6	8121	55.10	4	7.50	7.40	34.40	11.30	39.50	33.40	89.40	10.60	6.20	0.16	7.80	17.30	2	6.60	0	0	0	0	0	0	928.55
Walsh	ND	50.4	84.80	0.30	1.6	11.1	0.9	45.9	11119	51.50	4	12.70	7.20	35.50	8.80	36.00	32.40	97.00	8.80	6.50	0.16	6.30	17.10	1	10.00	1	0	3	0	3	0	747.56
Ward	ND	50.7	84.10	3.60	2.2	5.6	1.5	32.7	61675	61.10	4	6.50	9.10	32.00	12.30	46.70	36.60	117.30	10.60	5.40	0.18	11.70	20.10	1	7.80	9	0	19	0	20	1	780.7
Wells	ND	49.1	97.70	0.00	0.3	1.2	0	51.5	4207	51.70	4	13.50	6.20	31.70	12.20	26.00	23.40	67.80	7.60	5.10	0.14	9.10	18.60	1	8.00	0	0	0	0	0	0	662.45
Williams	ND	51.6	82.60	3.30	2.8	6	0.6	39	22398	81.70	4	7.40	8.60	34.60	9.70	24.80	19.60	56.50	6.90	6.10	0.20	9.10	21.80	1	7.60	2	0	6	0	9	0	1458.33
Adams	NE	49.7	86.90	0.60	0.1	9.4	1.3	37.9	31364	48.00	4	10.00	9.00	36.90	8.60	65.70	53.30	132.80	15.20	8.00	0.15	9.20	23.50	0	9.00	3	0	38	0	101	0	902.51
Antelope	NE	49.8	95.30	0.20	0.3	3.1	0.3	46.6	6685	48.80	4	9.20	7.60	31.10	7.70	34.60	22.60	74.30	8.30	7.50	0.14	12.00	22.50	0	11.30	1	0	1	0	1	0	1103.32
Arthur	NE	49.6	97.60	0.00	0	0	0	41.4	460	44.50	4	4.90	6.60	33.20	12.60	39.30	43.10	86.00	5.50	5.30	0.15	13.20	.	0	11.90	0	0	0	0	0	0	1250.99
Banner	NE	51.3	89.40	0.50	0	7.8	0	48.1	690	51.00	4	4.30	8.60	36.40	12.40	51.50	36.80	141.10	9.90	4.60	0.15	12.90	.	0	9.60	0	0	0	0	0	0	910.87
Blaine	NE	51.7	98.00	0.00	0	0	1.9	46.1	478	49.00	4	1.10	7.50	35.00	12.00	58.20	27.20	92.80	6.90	5.80	0.13	8.00	.	0	15.60	0	0	0	0	0	0	1360.05
Boone	NE	49.9	96.60	0.40	0	1.9	0.2	45.5	5505	52.80	4	6.20	6.90	32.50	7.90	29.80	15.70	58.60	7.30	7.70	0.14	11.40	21.40	1	9.60	0	0	0	0	0	0	881.31
Box Butte	NE	49	82.20	0.50	2.8	12	0.5	41.3	11308	56.50	4	8.30	9.10	36.90	7.60	35.20	24.90	77.60	5.70	4.70	0.16	13.50	24.90	1	9.70	0	0	0	0	1	0	850.62
Boyd	NE	49.5	95.00	0.40	1.5	0.7	0.8	50.2	2099	41.50	4	5.80	10.60	36.40	8.80	32.80	20.00	67.90	8.80	6.30	0.13	13.20	22.30	0	10.90	0	0	0	0	0	0	1486.69
Brown	NE	48.7	96.50	0.00	0.1	1.2	0.3	47.9	3145	44.70	4	7.70	7.50	37.40	6.50	24.40	16.00	69.00	6.90	5.60	0.16	8.60	16.60	0	12.40	0	0	0	0	0	0	907.19
Buffalo	NE	49.5	87.30	1.00	0.1	8.6	1.2	32.1	46102	57.00	4	6.20	6.60	28.60	8.90	69.30	54.90	134.20	11.70	7.80	0.15	11.10	23.50	1	8.30	6	0	31	1	55	1	1016.18
Burt	NE	49	93.50	0.60	1.8	2.7	0.4	47.1	6858	51.10	4	9.10	7.40	32.70	11.00	40.30	25.10	86.50	7.30	8.80	0.17	10.80	21.10	1	10.80	0	0	1	0	1	0	712.84
Butler	NE	50.2	95.00	0.50	0.1	3	0.3	44.3	8395	55.30	4	8.00	7.50	35.10	7.90	34.10	27.70	71.60	8.20	8.50	0.14	10.50	21.10	0	8.20	0	0	0	0	1	0	969.71
Cass	NE	50.2	94.00	0.30	0.1	3	0.6	41.1	25241	63.70	3	4.80	8.60	37.30	9.80	65.90	52.40	137.60	11.80	9.30	0.16	11.20	21.10	0	6.90	2	0	3	0	4	0	629.02
Cedar	NE	50.8	96.90	0.00	0.8	1.7	0	44.4	8852	53.90	4	6.60	6.40	34.10	9.20	43.70	30.30	108.30	9.70	8.10	0.13	10.60	20.10	0	9.00	0	0	0	0	0	0	1073.15
Chase	NE	49.5	88.90	0.00	0	10.4	0	43.6	3966	51.70	4	10.90	7.50	33.50	7.00	31.10	23.80	68.30	6.30	6.20	0.14	7.90	22.80	1	13.80	0	0	0	0	0	0	1158.42
Cherry	NE	49.8	88.50	0.00	4	3.1	0.3	45.4	5713	48.90	4	7.80	6.30	26.40	9.80	29.60	20.70	70.00	7.30	5.00	0.14	9.80	25.90	0	14.10	0	0	1	0	1	0	905.29
Cheyenne	NE	49.7	89.90	0.40	0.3	6.6	0.8	40.4	9998	52.60	4	5.10	6.70	31.00	6.50	24.20	13.10	48.60	6.60	5.30	0.14	8.60	24.30	1	7.10	0	0	1	0	4	0	932.18
Clay	NE	50.1	89.20	0.40	0.2	8.8	0.3	43.2	6542	51.70	4	9.90	8.60	32.10	9.40	49.50	39.90	100.60	13.70	8.00	0.15	8.20	21.60	0	12.20	0	0	0	0	5	0	1039.7
Colfax	NE	51.6	51.10	2.70	0	44.7	0.6	34.2	10515	50.90	4	28.80	7.50	32.50	9.50	46.20	30.40	95.30	8.70	8.60	0.15	13.40	21.00	0	16.00	0	0	3	0	5	0	934.03
Cuming	NE	49.6	88.40	0.10	0.3	9.8	0.3	43.7	9139	56.40	4	12.90	7.10	34.10	7.20	24.30	17.60	53.90	6.90	8.70	0.13	10.30	19.60	1	11.50	0	0	2	0	2	0	668.93
Custer	NE	49.6	95.00	0.70	0	2.9	0.7	45.4	10939	47.20	4	7.50	7.30	34.30	9.50	40.00	29.60	81.30	7.20	6.70	0.15	10.10	25.10	1	11.20	0	0	3	0	20	0	895.6
Dakota	NE	49.9	49.70	4.30	2.2	38.4	2.9	32.8	21006	53.30	3	26.50	9.70	37.90	9.20	55.90	39.80	137.40	11.40	8.90	0.17	18.30	23.40	0	16.00	0	0	0	0	73	0	891.87
Dawes	NE	49.7	85.20	0.90	2.7	4.7	3.1	33	9182	44.50	4	4.80	7.80	29.70	4.80	17.30	11.30	42.40	3.60	4.10	0.15	16.80	21.20	1	12.20	0	0	0	0	0	0	466.07
Dawson	NE	50.5	60.00	5.60	0.4	33.1	0	36.2	24326	51.70	4	23.60	7.90	33.10	9.90	39.40	25.50	77.90	7.70	7.20	0.14	15.50	25.20	2	15.00	1	0	3	0	175	0	380.88
Deuel	NE	49.1	89.40	0.00	0.9	7.7	0.3	48.3	1941	48.50	4	9.90	7.40	35.70	8.90	39.10	26.30	76.70	6.30	5.60	0.14	8.90	25.90	0	11.70	0	0	0	0	0	0	914.94
Dixon	NE	49.4	85.50	0.20	0.4	12.5	0.1	42.1	6000	52.40	3	11.60	7.70	36.30	8.90	53.80	31.10	116.00	11.00	8.50	0.13	9.10	22.90	0	10.40	0	0	0	0	1	0	928.8
Dodge	NE	49	84.80	0.70	0.3	11.7	0.7	40.3	36691	51.70	4	10.80	9.10	34.90	8.30	62.90	30.90	123.80	9.30	9.00	0.17	10.50	21.30	1	10.70	3	0	7	0	18	0	1100.28
Douglas	NE	49.2	70.20	10.90	0.3	12.2	3.4	33.5	517110	59.20	3	10.30	8.40	28.50	8.50	66.70	46.60	142.90	12.20	9.50	0.16	16.40	22.70	4	10.30	85	1	214	5	296	8	1279.26
Dundy	NE	50.1	84.70	0.10	0	14.6	0	47.9	2008	43.50	4	14.30	7.20	33.80	7.70	31.20	26.90	67.60	6.60	6.20	0.16	3.90	23.10	0	14.30	0	0	0	0	0	0	1065.6
Fillmore	NE	49.1	93.90	0.50	0.3	3.8	0.1	46.3	5890	53.00	4	7.90	8.10	35.00	7.60	31.60	24.50	62.90	6.60	8.20	0.14	6.60	19.80	1	8.50	0	0	0	0	0	0	1037.1
Franklin	NE	50	96.10	0.40	0	2	0.2	48.4	3225	45.50	4	7.90	6.80	30.80	7.70	35.20	26.30	81.50	8.90	7.30	0.15	8.90	24.40	0	9.80	0	0	0	0	3	0	1139.43
Frontier	NE	50.8	96.40	0.00	0.6	1.4	0	43.1	2756	55.10	4	3.90	7.50	35.00	11.90	58.80	50.50	131.50	8.10	6.50	0.14	12.00	26.80	0	10.60	0	0	0	0	0	0	1325.36
Furnas	NE	48.9	94.20	0.30	0	3.6	0.1	47.4	4959	44.20	4	11.00	8.60	33.10	9.00	34.90	27.30	66.80	6.30	6.90	0.16	11.50	22.80	1	10.90	0	0	0	0	2	0	902.03
Gage	NE	49.1	94.90	0.60	0.4	2.2	0.8	43.7	22311	44.20	4	10.10	8.20	35.70	7.00	40.30	27.20	79.30	9.40	8.90	0.15	10.70	22.20	1	8.50	0	0	24	1	28	1	900.3
Garden	NE	50.7	94.20	0.10	0.2	3.8	0.8	49.8	2057	38.70	4	5.20	7.30	29.80	9.50	46.50	31.20	98.70	6.90	5.00	0.14	9.70	27.30	0	11.60	0	0	0	0	0	0	1016.93
Garfield	NE	49	96.60	0.20	0	2	0.3	50.3	2049	44.00	4	3.90	6.50	28.20	8.70	37.30	28.20	82.50	10.20	6.50	0.13	5.70	24.30	0	9.70	0	0	0	0	0	0	748.26
Gosper	NE	50.1	96.20	0.00	0	2	0.6	47.1	2044	55.40	4	5.70	7.20	29.60	8.90	36.30	30.20	68.60	7.90	6.90	0.12	3.30	24.70	0	8.40	1	0	1	0	6	0	911.09
Grant	NE	54.7	96.10	0.80	0	1.9	0	48.2	614	55.80	4	2.90	7.60	32.50	10.10	24.30	9.30	71.60	7.20	5.10	0.16	6.90	.	0	8.80	0	0	0	0	0	0	930.91
Greeley	NE	50.4	96.20	0.60	0	2	0.4	46.4	2538	45.40	4	6.90	7.00	37.20	7.20	33.40	24.50	74.10	10.30	7.10	0.13	11.70	24.00	0	15.50	0	0	0	0	0	0	1041.73
Hall	NE	50	68.00	2.10	0.3	26.7	1.4	35.8	58607	52.30	3	16.10	8.90	33.30	9.10	73.70	56.20	145.70	16.60	7.90	0.16	14.80	23.20	1	13.90	8	1	116	2	554	4	899.69
Hamilton	NE	50	95.10	0.70	0.1	3.1	0	42.3	9124	64.00	3	6.40	6.70	31.50	8.00	39.70	23.20	73.90	11.60	8.10	0.13	7.60	23.00	1	7.20	0	0	9	0	22	0	251.98
Harlan	NE	50.3	94.10	0.90	0.2	3.7	0.3	49.2	3423	45.60	4	9.00	8.10	36.40	7.80	41.00	31.60	87.60	7.30	7.10	0.15	5.30	23.90	1	10.50	0	0	0	0	0	0	989.56
Hayes	NE	52.7	93.80	0.00	0	5.8	0	47.7	967	46.40	4	11.60	7.20	33.30	12.10	49.60	43.80	75.80	10.20	6.20	0.14	9.80	.	0	22.90	0	0	0	0	0	0	946.54
Hitchcock	NE	49.7	98.80	0.10	0	0.7	0	48.2	2908	43.50	4	7.20	7.80	38.30	9.00	37.00	22.30	66.80	6.60	6.30	0.16	11.50	21.90	0	11.40	0	0	0	0	0	0	1009.63
Holt	NE	49.7	94.00	0.10	0.7	4.2	0.4	46.1	10435	54.10	4	7.90	8.20	31.80	8.00	33.30	17.70	63.00	9.30	6.70	0.13	10.60	23.10	1	10.00	0	0	0	0	0	0	933.68
Hooker	NE	47	96.10	0.80	0	2.9	0	50.1	736	47.50	4	5.40	7.60	27.10	13.10	48.00	67.50	121.90	6.80	5.30	0.13	9.70	.	0	8.40	0	0	0	0	0	0	912
Howard	NE	50.9	95.60	0.00	0	2.5	0.1	43.3	6274	54.80	3	7.80	7.30	34.10	8.50	48.00	34.20	97.80	11.60	7.50	0.15	10.40	23.20	0	9.40	0	0	0	0	4	0	838.48
Jefferson	NE	49.3	94.20	0.00	0.6	3.5	0.1	46.8	7547	47.80	4	9.70	7.80	36.70	5.90	27.30	17.50	50.30	5.10	8.40	0.15	7.20	20.90	1	9.30	0	0	0	0	0	0	917.63
Johnson	NE	57.8	80.70	6.70	0.7	9.9	0.8	43.3	5217	47.60	4	12.30	8.50	32.20	7.30	43.40	33.00	87.40	11.30	8.90	0.16	13.20	21.20	0	10.10	0	0	1	0	2	0	1500.53
Kearney	NE	49.1	92.70	0.10	0.2	5.8	0.2	43.3	6489	66.30	4	6.00	7.50	33.90	8.10	34.10	28.10	83.90	11.50	7.50	0.15	9.50	23.10	1	8.10	1	0	3	0	4	0	333.67
Keith	NE	50.1	90.40	0.70	0.3	6.7	1.3	47.3	8368	46.40	4	8.40	7.20	28.60	12.30	36.30	28.20	86.00	7.20	6.00	0.15	7.70	28.20	0	10.00	0	0	0	0	0	0	951.79
Keya Paha	NE	50.4	97.70	0.10	0	1.1	0.1	50.7	824	47.30	4	7.10	7.40	32.30	6.80	31.60	10.70	58.20	8.30	5.60	0.12	13.30	.	0	12.80	0	0	0	0	0	0	801.75
Kimball	NE	49.8	88.10	0.10	0	8.7	0.7	46	3821	45.10	4	10.30	8.50	33.00	6.60	41.60	19.40	79.80	8.30	4.80	0.15	10.10	23.10	0	12.20	0	0	9	0	9	0	903.48
Knox	NE	49	86.20	0.20	9.2	2.5	0.4	46.6	8701	46.60	4	8.40	6.80	32.30	6.70	39.50	25.70	87.90	9.10	7.60	0.13	9.30	24.30	1	14.20	2	0	2	0	2	0	880.78
Lancaster	NE	50.1	82.00	3.80	0.4	6.7	4.2	32.6	285407	58.90	3	6.70	7.20	27.60	7.30	52.60	39.50	116.60	12.20	9.10	0.13	14.60	21.20	2	9.10	8	0	49	1	92	1	4763.85
Lincoln	NE	49.4	88.40	0.80	0.1	8.2	0.6	39.2	36288	57.40	4	6.90	9.00	34.20	14.40	83.60	76.70	173.60	17.40	6.50	0.16	12.30	29.10	1	8.80	5	1	17	1	18	1	1057.09
Logan	NE	49.9	93.90	0.60	0.2	2.9	0	43.3	763	51.00	4	7.50	8.30	35.00	14.40	88.50	77.80	168.10	16.80	5.80	0.15	15.60	.	0	13.30	0	0	0	0	0	0	908.37
Loup	NE	51.3	99.60	0.00	0.3	0	0	48.5	632	47.90	4	1.70	7.90	31.00	9.60	36.00	19.10	71.20	8.40	6.10	0.13	7.80	.	0	12.20	0	0	0	0	0	0	3855.24
Madison	NE	49.6	80.60	1.30	1.2	14.5	1	37.1	34876	49.60	4	11.40	8.70	31.90	9.80	54.50	42.10	111.40	10.60	8.30	0.15	11.70	21.00	1	10.70	2	0	6	2	14	2	229.45
McPherson	NE	51.4	96.70	0.00	0	0.9	0	43.6	539	49.30	4	9.90	7.90	29.80	14.50	55.90	51.10	118.20	20.50	5.60	0.14	10.50	.	0	9.30	0	0	0	0	0	0	911.54
Merrick	NE	49.5	92.90	0.60	0.1	4.1	0.1	42.5	7845	52.10	3	7.00	8.70	32.20	8.00	42.10	22.50	95.50	13.50	8.00	0.16	6.60	22.60	0	9.20	0	0	2	0	9	0	1175.3
Morrill	NE	49.9	82.00	0.80	0.5	15.3	0	43.4	5042	44.40	4	13.00	8.80	33.90	8.90	48.60	33.30	86.80	8.20	4.90	0.15	11.60	28.40	1	13.00	0	0	0	0	1	0	699.19
Nance	NE	50.1	96.90	0.00	0.3	2.5	0.1	45	3735	47.60	4	9.30	7.50	31.00	9.70	48.30	33.90	92.40	9.20	7.80	0.15	9.40	21.70	1	9.60	0	0	0	0	1	0	1036.58
Nemaha	NE	48.9	94.30	1.40	0.6	2.5	0.7	41	7248	49.20	4	6.10	8.10	38.10	9.30	43.60	33.20	87.30	10.70	9.00	0.15	10.90	21.50	1	7.30	1	0	1	0	1	0	2635.37
Nuckolls	NE	49.5	95.50	0.20	0	2.5	1.1	49.5	4500	41.80	4	6.90	6.90	34.40	7.30	32.20	20.00	47.90	6.30	7.80	0.14	8.30	20.50	1	8.70	0	0	0	0	0	0	770.44
Otoe	NE	49	89.40	0.20	0.3	7.6	0.5	42.9	15740	55.00	4	8.80	9.40	37.90	8.60	51.10	35.40	94.70	11.00	9.20	0.14	11.90	20.70	2	8.70	0	0	1	0	1	0	924.06
Pawnee	NE	49.7	95.40	0.00	0.2	1.8	0	49.3	2773	42.40	4	9.90	6.30	31.40	7.70	44.30	34.90	77.60	9.60	8.70	0.15	10.50	22.00	1	12.50	0	0	0	0	0	0	855.68
Perkins	NE	50.5	95.40	0.10	0	3.8	0	43.9	2970	59.70	4	10.90	7.10	28.30	8.70	36.60	24.10	69.20	8.50	6.10	0.12	6.80	22.90	0	12.40	0	0	0	0	0	0	127.04
Phelps	NE	49.5	92.60	0.10	0.2	5.4	0.1	42.8	9188	57.40	4	6.60	7.80	32.90	8.00	29.20	24.70	60.20	9.20	7.50	0.13	7.20	23.00	0	8.30	0	0	1	0	1	0	1050.94
Pierce	NE	50.5	96.60	0.30	0.1	1.6	0.4	42.2	7266	55.60	4	5.70	8.30	34.60	8.80	42.70	24.10	87.60	9.70	7.90	0.15	11.00	21.30	1	7.30	0	0	0	0	1	0	924.03
Platte	NE	50.1	79.90	0.40	0.3	17.5	0.6	38.2	32237	59.30	4	11.20	8.20	33.20	10.50	56.50	39.20	115.80	12.20	8.60	0.15	12.20	20.60	0	10.00	1	0	5	0	8	0	491.39
Polk	NE	49.9	92.90	0.00	0.3	4.7	0	45.3	5406	53.90	4	6.60	7.00	34.90	8.00	27.90	19.60	65.50	6.80	8.20	0.14	5.60	19.00	1	9.40	0	0	1	0	6	0	530.66
Red Willow	NE	49.6	92.10	1.10	0	4.9	0.2	41.8	11055	48.80	4	5.90	6.50	36.00	8.90	24.10	21.90	55.20	6.40	6.70	0.16	8.90	21.10	1	9.00	0	0	0	0	1	0	569.24
Richardson	NE	49.4	92.40	0.20	1.8	1.9	0.1	47.1	8363	45.30	4	8.50	8.10	37.60	10.20	44.50	32.60	81.10	10.50	9.30	0.17	11.40	25.70	1	10.50	0	0	0	0	0	0	693.45
Rock	NE	50	97.60	0.20	0	0.9	0	49.9	1526	48.80	4	6.30	8.40	31.00	8.80	31.20	16.10	63.80	8.80	5.90	0.13	8.60	20.70	1	11.90	0	0	0	0	0	0	1135.3
Saline	NE	50.3	70.70	0.70	0.3	24.3	2.8	36.4	14200	51.20	4	15.60	9.30	35.40	7.50	42.40	32.00	97.50	9.60	8.60	0.15	12.30	22.80	0	14.10	0	0	0	0	11	0	1310.63
Sarpy	NE	49.7	81.80	3.60	0.3	8.7	2.5	32.9	158840	74.40	3	4.80	8.70	32.30	9.50	67.30	52.00	151.30	12.10	9.50	0.13	10.50	22.10	2	6.30	16	0	39	0	55	0	905.44
Saunders	NE	50.6	95.60	0.30	0.1	2.1	0.3	41.5	20780	66.30	3	6.90	8.10	32.50	7.50	58.40	41.70	116.80	11.60	9.10	0.14	9.30	21.50	0	6.90	2	0	4	0	6	0	914.29
Scotts Bluff	NE	48.2	72.60	0.60	1.1	23.4	0.6	39	36970	46.60	4	12.80	8.10	34.40	15.60	59.90	46.50	140.70	10.70	5.00	0.18	14.10	23.90	0	12.30	1	0	10	0	22	0	795.58
Seward	NE	50.9	95.00	0.40	0.1	2.4	0.6	38	16750	66.10	3	7.00	7.40	29.90	7.10	40.60	30.60	73.70	9.00	8.60	0.14	9.00	20.00	0	6.50	0	0	1	0	4	0	923.04
Sheridan	NE	48.5	81.90	0.50	8.7	4.6	0.4	46.1	5469	41.10	4	9.30	9.40	34.50	7.30	16.60	13.60	57.90	7.70	4.60	0.16	9.20	24.40	0	14.50	0	0	1	0	0	0	921.45
Sherman	NE	49.1	97.10	0.00	0	2	0.5	47.8	3152	43.70	4	7.40	7.70	35.40	8.60	51.20	45.60	105.60	11.10	7.10	0.14	7.80	23.70	0	12.20	0	0	0	0	0	0	186.46
Sioux	NE	51.3	89.90	0.30	0.1	3.8	0.2	47.8	1311	48.90	4	7.40	6.10	26.80	8.80	24.20	13.70	54.90	6.80	3.80	0.14	12.60	.	0	11.50	0	0	0	0	0	0	1223.18
Stanton	NE	49.5	92.20	1.20	0	5.2	0.2	38.6	6129	57.90	4	8.00	7.80	35.50	9.80	55.30	37.10	111.30	10.10	8.30	0.14	10.20	20.60	0	8.00	0	0	0	0	2	0	896.72
Thayer	NE	48.8	95.50	0.20	0.2	2.2	0	49.2	5228	48.70	4	8.00	7.50	31.50	10.00	30.90	22.60	72.50	8.00	8.10	0.13	10.30	20.50	0	10.00	0	0	0	0	0	0	923.45
Thomas	NE	50.7	97.30	0.00	0.3	0.6	0	46.7	647	49.40	4	6.10	7.60	33.80	14.70	51.30	52.30	120.40	15.60	5.50	0.14	8.90	.	0	9.00	0	0	0	0	0	0	916.31
Thurston	NE	49.7	36.70	0.20	55.6	5.1	0.7	29.4	6940	43.70	4	13.60	14.50	42.60	11.70	45.20	38.60	121.30	10.90	8.70	0.27	21.00	23.20	0	17.30	0	0	0	0	0	0	1453.93
Valley	NE	49.5	95.60	0.30	0.2	2.7	0	46.9	4260	43.40	4	7.30	8.30	34.40	8.50	42.70	26.30	76.70	8.60	6.90	0.14	9.20	25.20	1	10.70	0	0	0	0	0	0	890.16
Washington	NE	49.8	94.70	0.90	0	2.8	0.2	40.8	20234	70.70	3	3.90	9.00	32.20	8.80	52.80	25.30	104.70	10.30	8.80	0.14	9.20	22.00	0	5.60	19	0	20	0	21	0	863.61
Wayne	NE	50.2	90.10	2.00	0.5	5.5	0.4	29.2	9595	52.80	4	4.90	8.10	33.40	8.80	29.60	20.70	66.90	8.50	8.40	0.14	11.00	20.90	1	8.80	0	0	0	0	1	0	915.55
Webster	NE	47.8	92.10	0.20	0	4.6	0.7	47.2	3812	41.60	4	8.10	7.50	32.90	8.10	50.20	38.70	101.90	10.80	7.50	0.15	8.70	21.80	1	11.00	0	0	1	0	2	0	2358.03
Wheeler	NE	50.4	98.90	0.00	0	0.7	0.1	46.1	818	46.80	4	5.20	7.40	31.70	7.50	40.10	20.80	75.30	8.00	6.90	0.15	16.70	.	0	10.30	0	0	0	0	0	0	888.84
York	NE	48.8	90.80	1.20	0.2	4.9	0.2	42.2	13665	54.00	4	6.00	7.50	35.80	6.40	29.30	21.00	57.70	7.90	8.30	0.14	6.30	20.80	1	7.50	1	0	3	0	7	0	912.55
Belknap	NH	49.1	95.20	0.40	0.2	1.5	0.9	44.7	60088	57.80	4	7.60	8.00	28.90	10.00	65.70	48.20	118.80	12.40	6.80	0.14	15.90	18.50	1	8.10	12	0	21	0	28	0	406.05
Carroll	NH	49.5	96.00	0.40	0	1.3	0.6	48.3	47818	56.80	4	6.60	7.20	26.40	8.80	38.10	23.20	71.50	7.10	6.80	0.15	16.10	19.60	2	9.50	12	0	23	0	30	0	1521.97
Cheshire	NH	48.8	94.50	0.60	0.1	1.7	1.3	40.7	77117	57.30	4	7.10	7.50	29.20	12.60	51.10	41.80	100.50	10.50	8.30	0.17	17.50	18.20	1	8.30	4	0	14	0	30	0	990.2
Coos	NH	50.8	93.50	2.30	0.4	1.7	0.6	46.4	33055	45.10	4	11.70	10.10	32.70	9.20	26.80	20.40	52.90	5.80	6.20	0.17	15.60	19.00	3	9.20	0	0	1	0	2	0	693.61
Grafton	NH	49.5	91.20	1.00	0.4	2.2	3.4	41.2	89118	60.30	4	7.50	6.50	22.90	8.50	38.90	23.50	66.80	7.00	7.00	0.13	15.20	17.50	4	8.50	34	0	43	0	45	0	924.5
Hillsborough	NH	49.5	85.60	2.10	0.1	6.2	3.7	39.3	400721	76.00	3	8.20	8.20	27.90	11.40	66.20	53.10	133.50	12.30	7.50	0.14	16.20	19.40	5	7.30	99	2	303	2	626	2	582.95
Merrimack	NH	49.2	93.10	1.10	0	1.9	1.7	41.4	146445	69.30	4	6.70	7.50	28.50	9.00	58.90	45.40	116.20	11.30	7.70	0.14	15.80	18.20	3	7.10	27	0	60	0	101	0	1241.32
Rockingham	NH	49.4	93.10	0.60	0.1	2.6	1.9	42.2	295223	82.00	2	5.00	7.60	26.70	12.00	69.00	53.40	133.50	11.30	7.90	0.12	14.90	19.80	1	5.60	137	1	268	1	493	1	1551.95
Strafford	NH	48.7	91.30	0.80	0	2.2	3.1	36.9	123143	69.50	2	7.60	9.60	28.60	11.20	66.40	42.50	127.50	10.10	7.40	0.17	18.70	19.60	2	8.00	28	0	48	0	111	0	3144.75
Sullivan	NH	49.4	95.40	0.40	0.3	1.4	0.6	43.9	43742	58.00	4	9.30	8.20	31.10	10.40	33.40	19.90	63.40	9.10	7.70	0.16	14.30	18.80	1	7.70	4	0	6	0	10	0	842.56
Atlantic	NJ	48.5	56.30	14.20	0.2	18.5	8.3	39.9	274549	55.70	3	13.70	10.40	26.60	13.10	83.20	62.20	168.30	13.40	9.40	0.16	26.20	24.00	1	10.60	31	0	211	6	469	19	882.14
Bergen	NJ	48.2	57.80	5.30	0.1	18.8	16.2	41.1	905116	93.20	2	8.00	6.30	22.40	9.20	60.00	46.10	125.70	10.20	9.90	0.11	22.90	24.50	5	8.50	2909	4	8928	390	13356	787	784.17
Burlington	NJ	49.1	68.20	15.70	0	7.6	4.8	40.4	448734	80.10	2	6.60	8.50	27.60	13.90	81.00	58.50	172.20	13.70	11.40	0.12	16.10	21.50	3	5.60	202	0	954	22	1765	61	513.43
Camden	NJ	48.2	57.40	18.10	0	16.1	5.7	37.9	513657	65.80	2	11.60	9.40	28.90	15.20	84.30	64.70	184.00	16.00	11.60	0.16	21.80	24.30	4	7.70	228	3	1072	29	2379	81	835.6
Cape May	NJ	48.6	85.60	4.40	0	7.3	0.9	47.1	97265	59.20	3	9.20	6.90	27.90	14.50	72.40	52.30	146.50	16.00	9.00	0.16	21.30	21.90	1	8.40	12	0	116	5	217	15	603.95
Cumberland	NJ	51.5	47.30	17.70	0.5	29.6	1.2	36.5	156898	48.90	3	22.10	10.60	35.10	19.10	91.90	84.30	188.10	17.30	9.90	0.18	22.60	24.70	1	12.10	18	1	138	3	360	4	3361.48
Essex	NJ	48	31.10	38.70	0.1	22.4	5.1	36.4	783969	54.90	1	14.70	9.80	28.30	12.60	63.10	61.50	152.60	12.10	9.90	0.14	29.60	31.00	6	12.20	1900	4	6580	352	11128	751	1086.15
Gloucester	NJ	48.6	79.10	9.80	0	5.7	3	38.7	288288	79.30	2	7.50	8.70	30.50	15.60	81.90	58.50	167.00	14.70	10.90	0.16	16.30	21.90	1	5.70	114	0	447	8	808	25	914.52
Hudson	NJ	49.5	28.70	10.70	0.1	43.1	15	34.2	634266	63.20	1	16.30	8.20	23.90	15.50	65.00	67.50	169.20	12.30	9.90	0.15	29.00	31.10	2	14.10	1606	2	6411	163	11221	636	627.78
Hunterdon	NJ	49.9	86.20	2.40	0	6.2	3.8	43.5	128349	113.30	2	5.10	6.00	19.70	13.90	66.50	44.80	131.80	11.20	10.20	0.13	16.20	20.50	0	4.70	97	0	293	7	423	18	970.84
Mercer	NJ	48.8	50.70	19.70	0	16.9	10.7	37.8	366513	77.00	3	12.10	7.80	24.80	11.80	73.60	49.50	156.10	14.70	8.80	0.14	19.70	23.30	2	8.90	268	0	1282	39	2591	122	590.55
Middlesex	NJ	49.1	44.30	9.30	0.1	20.3	23.9	37.2	809858	82.20	2	10.70	9.30	25.50	12.90	69.50	58.40	147.70	13.90	9.70	0.11	20.60	23.50	5	8.70	1277	0	5060	168	8346	345	1118.3
Monmouth	NJ	48.6	75.30	6.60	0	10.5	5.4	41.3	630380	90.00	2	7.20	7.60	22.50	12.20	76.80	56.80	154.00	13.70	9.90	0.13	20.60	23.60	5	7.40	1140	2	3496	107	4787	230	803.73
Morris	NJ	49	72.00	3.00	0	13	10	41.3	492276	107.00	2	6.00	6.40	21.20	10.70	65.00	49.90	133.40	10.60	10.00	0.12	17.20	22.40	2	5.60	841	1	2771	135	4236	269	841.11
Ocean	NJ	47.9	84.90	2.70	0	9	1.9	42.6	576567	62.30	2	8.80	7.20	29.20	14.50	76.00	57.10	153.20	13.60	7.80	0.14	20.90	21.10	4	7.50	1022	1	3269	121	4868	222	904.42
Passaic	NJ	48.5	42.00	10.60	0.1	40.5	5.2	36.1	501226	61.50	2	17.00	7.60	28.50	10.50	67.70	57.90	156.50	11.60	9.70	0.14	32.90	27.80	1	13.50	1294	1	5017	101	8479	263	645.23
Salem	NJ	48.7	75.00	13.10	0.1	8.2	0.9	40.8	66083	56.10	2	12.90	9.90	34.10	16.60	99.00	75.20	202.60	19.30	10.90	0.18	17.90	22.30	1	7.90	12	0	46	3	120	4	799.71
Somerset	NJ	48.7	57.70	9.00	0.1	14.3	17	40.2	323444	104.70	2	5.70	7.50	22.90	11.00	63.40	47.40	124.60	12.10	9.90	0.11	18.10	22.80	1	5.90	413	1	1523	69	2488	170	914.47
Sussex	NJ	49.6	87.10	1.90	0	7.5	1.9	41.8	149265	87.50	2	5.60	6.40	27.10	14.20	79.10	61.40	150.50	14.00	9.10	0.14	17.80	22.60	1	5.80	132	0	413	26	688	64	998.41
Union	NJ	48.4	40.60	20.00	0	30.7	4.9	38	536499	71.80	1	14.00	7.90	24.50	10.70	58.20	51.70	132.50	12.40	10.40	0.13	28.20	26.10	3	12.10	1418	0	5575	161	9972	387	1297.41
Warren	NJ	48.6	82.80	4.20	0	8.6	2.8	41.5	108692	74.80	3	9.20	7.70	28.30	16.50	82.10	69.60	168.60	13.40	10.00	0.14	17.30	23.10	2	8.00	76	0	337	15	613	47	2589.88
Bernalillo	NM	49	39.40	2.50	3.9	49.5	2.4	35.8	662564	50.60	3	11.50	7.20	23.30	8.90	40.00	32.90	94.40	8.90	6.90	0.15	18.80	27.10	3	9.60	129	3	407	12	566	24	5745.55
Catron	NM	52.3	83.20	0.20	0	15.7	0.3	55.8	3725	34.90	4	4.80	7.50	21.90	8.30	30.10	24.20	67.60	7.20	4.30	0.14	8.00	30.40	0	8.90	0	0	1	0	1	0	1164.81
Chaves	NM	49.5	40.30	1.50	0.7	55.5	0.6	34.7	65645	40.60	4	21.70	9.50	31.10	21.00	52.00	49.80	137.80	12.00	7.40	0.17	16.10	30.40	1	12.30	10	0	18	0	21	0	1478.49
Cibola	NM	50.6	20.00	1.00	39.1	37.9	0.4	36.6	27213	36.70	4	19.30	12.10	28.20	10.20	31.20	31.40	100.80	8.40	5.20	0.23	21.90	33.30	1	12.40	2	0	24	0	33	2	696.98
Colfax	NM	50.9	47.10	0.50	1	49.1	0.3	46.7	13750	38.40	4	11.40	8.50	25.50	9.40	24.20	18.40	55.60	6.70	4.60	0.17	15.20	28.00	1	9.40	0	0	1	0	5	0	298.78
Curry	NM	50.2	49.10	5.50	0.9	40.9	1.5	31.5	48376	43.50	4	16.90	8.00	30.00	14.20	54.40	53.30	150.30	10.80	7.10	0.19	15.60	29.60	1	10.30	3	0	9	0	10	0	3240.94
De Baca	NM	49.1	52.20	1.40	0	46	0	47.8	2022	32.80	4	12.80	9.40	25.50	13.90	35.70	30.20	103.40	8.80	5.90	0.16	5.00	29.90	0	16.00	0	0	0	0	0	0	4462.31
Dona Ana	NM	49	27.90	1.50	0.6	67.7	0.9	32.4	209233	38.30	3	20.80	7.80	28.30	8.20	47.50	33.50	119.80	8.80	7.80	0.16	19.00	29.40	1	12.90	18	0	44	0	73	1	5175.12
Eddy	NM	49.9	48.50	1.40	1.3	47.5	0.4	37.3	53829	57.30	4	15.20	9.10	33.10	14.00	51.40	52.00	143.10	11.60	7.50	0.16	13.40	31.80	1	8.10	4	1	6	1	10	1	3671.54
Grant	NM	49.1	46.40	0.60	1.5	49.9	0.1	45.9	29514	39.80	4	12.80	6.90	23.70	8.30	38.10	28.00	84.50	6.50	6.00	0.14	13.10	30.60	1	7.80	0	0	7	0	14	0	3296.68
Guadalupe	NM	56.5	15.10	1.20	1.3	82	0	40.1	4687	31.50	4	22.30	7.50	26.50	10.40	35.20	29.70	98.20	8.50	5.50	0.15	10.20	29.70	1	8.90	0	0	0	0	1	0	3392.28
Harding	NM	52.8	62.20	0.00	0	37.3	0	55.9	695	37.00	4	10.30	7.30	24.80	10.80	31.70	27.50	95.10	7.20	5.00	0.14	13.80	.	0	9.20	0	0	0	0	0	0	3990.23
Hidalgo	NM	50.2	40.80	0.60	0.5	57.9	0	40.9	4894	33.60	4	21.10	6.90	22.50	9.60	44.20	29.90	93.40	8.00	6.10	0.17	14.50	30.20	0	10.80	0	0	0	0	0	0	6572.42
Lea	NM	51.1	37.10	3.60	0.6	56.8	0	31.9	64727	52.20	4	27.10	9.50	31.50	15.10	58.10	54.20	152.40	12.60	7.60	0.17	13.40	32.90	1	12.10	2	0	2	0	2	0	609.2
Lincoln	NM	49.1	63.30	0.50	1.5	31.9	0.5	49.4	20497	41.20	4	8.60	6.80	23.70	7.80	30.50	22.50	69.90	6.40	5.60	0.16	19.20	29.70	1	13.00	0	0	1	0	1	0	757.79
Los Alamos	NM	50.3	72.80	0.30	1	17.2	5.9	44.3	17950	114.70	4	2.00	6.10	21.20	7.90	35.30	18.90	79.70	7.60	5.00	0.11	8.20	28.40	1	3.20	0	0	4	0	6	0	1028.77
Luna	NM	49.7	30.90	1.20	0.7	65.9	0.5	39.5	25095	28.20	4	32.90	8.20	29.10	9.50	36.90	26.50	75.00	7.30	6.90	0.19	16.20	29.80	0	13.80	0	0	0	0	3	0	742.28
McKinley	NM	48.4	9.00	0.50	73.3	14.1	0.9	30.7	71492	31.50	4	25.20	14.60	37.00	12.50	32.40	41.30	120.30	7.30	6.00	0.22	28.70	38.60	1	16.50	16	0	113	2	416	5	7819.99
Mora	NM	51.2	13.90	0.00	0	79	0	46	4881	34.60	4	10.80	7.80	23.60	9.60	26.60	28.20	84.80	7.50	4.30	0.19	14.40	30.50	0	10.60	0	0	0	0	0	0	1590.15
Otero	NM	50.5	49.70	3.00	6.1	37.4	1.2	36.5	63797	42.00	4	15.50	8.60	28.80	10.80	42.20	33.70	112.60	10.40	6.70	0.19	14.70	29.50	1	11.90	0	0	3	0	3	0	1910.58
Quay	NM	49.3	50.40	1.50	0.9	44.6	0.8	45.6	9041	29.00	4	15.60	7.20	29.50	10.80	41.40	33.10	97.20	10.50	5.90	0.17	9.90	29.90	1	8.90	0	0	0	0	3	1	1871.71
Rio Arriba	NM	49.4	12.80	0.40	14	71.4	0.4	39	40246	37.20	4	14.70	7.60	27.80	9.10	28.80	35.10	102.20	7.70	5.40	0.18	16.70	30.40	1	12.00	4	0	7	0	11	0	6941.35
Roosevelt	NM	50.3	53.10	2.80	0.5	40.9	0.4	29.7	19846	37.10	4	20.50	8.30	25.10	19.80	61.00	69.00	158.60	12.00	6.90	0.18	20.70	31.60	0	11.90	1	0	1	0	1	0	4479.69
San Juan	NM	49.6	39.20	0.50	37.7	19.8	0.6	33	130044	50.80	3	16.30	10.80	33.10	12.70	46.20	42.70	124.70	9.40	6.50	0.22	18.80	32.10	2	14.00	32	0	142	0	293	17	2003.45
San Miguel	NM	49.9	18.10	0.90	1	77.5	0.7	40.7	29393	31.70	4	19.50	8.60	24.90	10.90	38.00	43.00	102.90	7.50	5.40	0.18	20.30	30.10	0	9.40	1	0	1	0	2	0	1175.5
Sandoval	NM	48.9	44.50	1.80	12	37.8	1.3	37.9	131561	58.60	3	9.60	6.80	24.40	8.80	35.60	26.70	94.70	8.20	7.00	0.16	17.50	29.60	1	10.00	29	0	177	2	317	6	2426.36
Santa Fe	NM	48.7	42.90	0.60	2.5	51.1	1.2	43	144170	57.50	3	11.10	4.10	14.40	7.20	32.80	20.70	72.50	7.80	6.10	0.14	20.80	27.70	1	13.00	42	0	70	0	86	0	2460.68
Sierra	NM	50.3	65.70	0.50	1	29.9	0.5	54.5	11988	30.50	4	15.90	7.80	25.10	10.60	34.80	26.70	71.30	6.70	5.50	0.16	13.40	29.30	1	10.30	0	0	0	0	0	0	576.08
Socorro	NM	51.3	35.10	0.00	8.7	49.6	2.1	36.9	17866	33.20	4	23.20	8.90	29.50	9.50	32.20	23.50	81.50	9.20	5.20	0.19	12.80	30.40	1	12.20	3	0	9	0	31	1	766.33
Taos	NM	49.2	35.40	0.20	6.5	56.7	0.2	45.2	32937	34.10	4	12.50	6.30	20.10	8.90	31.00	29.60	87.70	7.60	4.80	0.16	22.40	28.50	1	13.40	11	0	15	0	16	0	674.98
Torrance	NM	51.6	52.20	1.70	1	42	0.2	41.6	16383	36.30	3	16.10	8.20	27.10	9.20	37.90	34.90	97.90	10.00	5.80	0.20	19.90	28.20	0	10.80	3	0	8	0	13	0	648.86
Union	NM	57	51.90	1.30	2.1	41.2	0	40.9	4549	37.80	4	21.70	9.50	27.40	10.70	27.90	22.50	82.10	8.50	4.90	0.15	10.30	27.50	0	9.90	0	0	0	0	0	0	536.58
Valencia	NM	50.4	33.50	0.80	3.5	59.9	0.5	37.7	76569	43.80	3	17.80	9.30	29.70	9.20	39.60	34.10	95.40	9.10	6.30	0.17	19.50	27.80	0	10.70	5	0	11	0	33	0	663.6
Carson City	NV	51.9	68.00	1.50	1.9	23.3	2.4	41.7	55274	52.30	3	13.00	8.60	27.70	10.00	53.50	36.40	126.40	11.00	7.20	0.19	18.60	27.80	1	12.70	5	0	15	0	28	0	633.71
Churchill	NV	50.3	73.80	2.40	4	13.3	2.6	39	24877	50.30	4	10.60	8.40	27.30	10.00	50.50	42.50	105.20	10.30	7.40	0.18	14.70	27.70	1	13.60	0	0	0	0	3	1	81.81
Clark	NV	50.3	44.10	10.70	0.3	30.6	10.1	35.5	1951269	54.50	1	14.70	9.90	26.60	10.50	61.40	49.20	150.40	11.60	9.40	0.17	22.00	27.70	5	13.50	869	23	2144	75	3099	141	458.8
Douglas	NV	50	81.10	0.50	1.8	12.2	1.4	47.4	46997	62.00	4	6.50	6.80	25.50	8.20	38.90	25.20	82.30	9.10	7.50	0.14	17.00	25.10	1	12.00	6	0	9	0	15	0	687.03
Elko	NV	51.9	67.10	0.80	5.1	24.2	1.2	33.4	48818	70.20	4	16.20	9.30	29.30	11.40	53.30	54.70	130.60	9.40	5.80	0.17	10.60	27.60	1	12.80	5	0	11	1	12	1	693.27
Esmeralda	NV	55.4	80.00	0.70	2.3	15.6	0	52.9	783	48.70	4	9.70	7.80	28.60	7.90	25.70	28.30	96.20	7.00	5.20	0.19	23.70	.	0	16.80	0	0	0	0	0	0	929.82
Eureka	NV	52.7	96.70	0.00	1.6	1.5	0	42.4	1987	67.60	4	8.80	7.90	26.80	11.20	46.30	49.90	103.40	9.00	4.70	0.17	14.30	.	0	7.00	0	0	0	0	0	0	687.23
Humboldt	NV	52.4	65.80	0.60	4.4	26.4	0.2	36.2	16528	69.00	4	16.70	8.40	30.40	9.90	39.80	25.00	77.20	10.20	6.70	0.17	12.70	27.50	1	15.00	3	0	16	0	34	2	785.31
Lander	NV	50.7	67.70	0.00	4.1	26.7	0.5	37.1	5775	71.80	4	16.70	8.40	33.90	11.10	42.40	40.20	81.00	9.80	4.80	0.17	3.30	28.70	0	13.10	0	0	0	0	0	0	969.34
Lincoln	NV	53.8	83.70	2.50	3.1	8.7	1	39.9	5345	49.90	4	11.80	8.20	30.00	12.60	68.80	58.00	192.90	12.40	4.60	0.16	11.70	27.90	0	12.80	0	0	1	0	0	0	1924.98
Lyon	NV	50.4	76.00	0.90	1.9	16.2	1.2	40.9	51980	51.30	4	14.50	8.50	34.70	10.10	52.80	36.20	118.40	10.80	8.30	0.21	17.30	26.90	1	13.90	1	0	6	0	18	0	636.21
Mineral	NV	49.2	58.10	0.70	21.5	11	4.6	49.2	4772	41.90	4	13.70	8.70	31.00	9.70	33.70	25.50	76.10	5.50	5.50	0.21	16.20	27.60	0	12.40	0	0	0	0	0	0	1700.38
Nye	NV	50.5	77.20	3.00	1.4	14.1	2	48.4	43946	48.00	4	14.80	8.90	33.80	11.00	49.40	38.90	114.60	9.60	6.50	0.18	17.70	27.20	0	12.50	1	0	10	0	29	0	2920.52
Pershing	NV	63.2	66.10	4.60	2.7	23.8	1.7	41	6753	57.00	4	19.10	8.20	32.00	8.70	47.50	31.30	92.90	10.40	5.70	0.18	16.60	26.70	1	14.30	0	0	0	0	662	18	1738.33
Storey	NV	51	86.70	0.70	1.3	6.7	1.8	50.5	4010	60.10	3	5.30	8.10	27.60	9.10	54.10	36.80	120.20	10.50	7.50	0.15	15.90	.	0	9.60	0	0	0	0	0	0	629
Washoe	NV	50.5	63.70	2.10	1.2	23.8	5.8	37	421407	58.30	3	12.40	6.80	22.80	8.60	56.00	38.50	119.30	10.40	8.40	0.15	22.30	26.50	4	11.70	121	3	363	10	0	0	868.63
White Pine	NV	56.6	72.70	4.60	5.7	15.3	0.9	40.8	10030	54.80	4	15.10	8.20	32.50	9.80	26.80	20.20	59.70	7.70	4.50	0.18	6.50	28.50	0	10.80	1	0	1	0	3	0	1140.13
Albany	NY	48.3	72.90	11.60	0.1	5.6	6.4	38.5	304204	61.60	3	7.40	8.40	26.60	10.40	72.40	56.30	153.10	12.20	9.10	0.15	16.20	19.20	4	4.40	226	1	426	11	704	23	1819.26
Allegany	NY	50.5	94.40	1.30	0.2	1.5	1.1	37.8	48946	45.20	4	10.60	9.40	34.60	12.80	64.70	57.50	133.90	11.10	8.50	0.17	14.30	20.20	1	5.60	9	1	26	1	30	2	2203.16
Bronx	NY	46.9	9.40	29.30	0.2	55.6	3.6	32.8	1385108	37.40	1	28.50	13.10	29.80	8.20	58.50	65.40	172.60	10.80	10.30	0.16	39.10	30.10	6	9.40	0	0	0	0	0	0	1242.17
Broome	NY	49	84.00	5.00	0.1	3.9	4.2	40.2	200600	49.90	3	9.60	9.10	28.00	11.10	65.20	56.00	142.40	11.90	8.90	0.16	15.90	18.70	2	5.40	38	3	112	6	205	11	710.69
Cattaraugus	NY	49.5	90.80	1.60	2.8	2	0.8	40.7	80317	46.20	4	11.60	10.70	36.40	13.30	65.50	60.60	136.70	11.60	9.30	0.17	14.70	20.40	1	7.20	6	0	18	0	35	0	2679.51
Cayuga	NY	51	90.40	3.80	0.1	2.7	0.4	41.5	80026	53.40	4	12.40	9.30	32.70	14.00	69.90	62.80	146.70	12.90	8.30	0.16	12.10	19.90	1	5.50	4	0	27	1	36	1	1902.03
Chautauqua	NY	49.3	87.70	2.30	0.3	7.2	0.6	40.9	134905	42.70	4	11.50	9.70	32.60	12.90	70.70	65.90	148.20	15.10	9.60	0.17	16.00	20.30	2	5.60	7	0	22	2	25	3	208.45
Chemung	NY	49.7	86.50	5.70	0.4	2.9	1.5	40.9	88830	50.70	3	9.60	9.60	34.40	16.20	76.40	67.80	169.40	12.10	8.30	0.17	14.00	21.40	0	4.60	20	0	59	1	75	1	1803.7
Chenango	NY	49.8	94.80	0.80	0.2	2.1	0.4	42.9	50477	45.20	4	12.20	8.80	35.50	13.70	61.40	50.50	127.40	8.60	8.20	0.16	14.30	18.70	1	5.10	19	0	60	0	79	0	2115.57
Clinton	NY	51.3	89.90	4.00	0.1	2.8	1.5	39.1	82128	53.40	4	13.20	10.00	36.10	16.00	79.00	64.20	158.60	12.20	6.70	0.17	14.40	19.60	1	6.10	21	0	43	0	56	3	394.94
Columbia	NY	50.3	86.90	4.20	0	4.5	1.7	45.3	63096	57.60	4	10.60	6.80	23.90	11.10	68.40	54.00	145.50	12.10	8.50	0.15	14.80	20.90	1	6.40	36	1	84	5	120	12	2297.27
Cortland	NY	48.8	92.70	1.60	0.1	2.6	0.7	35.8	49336	51.80	4	9.40	9.90	34.00	9.00	66.80	59.10	144.80	13.60	7.90	0.15	15.50	19.60	1	4.60	10	0	17	0	25	0	1871.31
Delaware	NY	50.2	92.40	1.70	0.1	3.6	0.7	45.4	47980	45.40	4	12.30	7.40	29.50	11.40	60.50	48.20	120.40	8.50	7.90	0.16	17.40	18.50	2	6.50	16	0	39	2	62	4	2402.8
Dutchess	NY	49.8	72.20	9.50	0.1	11.7	3.7	40.2	297488	73.70	2	9.50	8.10	25.30	10.80	67.90	54.50	147.20	15.00	9.30	0.15	20.70	22.20	2	5.30	484	3	1598	10	2331	28	2310.49
Erie	NY	48.2	75.90	13.00	0.4	5.2	3.4	40.4	919040	54.20	1	8.90	9.30	29.90	10.60	59.50	53.80	131.30	13.60	10.70	0.17	15.10	21.30	5	4.50	499	8	1498	53	2284	162	959.42
Essex	NY	51.8	91.70	2.90	0.2	3.2	0.4	44.5	39370	50.50	4	9.10	8.20	28.00	12.00	48.60	35.70	96.20	10.00	6.60	0.14	15.40	20.60	2	5.30	5	0	10	0	21	0	5267.98
Franklin	NY	54.9	81.70	5.80	6.9	3.4	0.6	39.3	51599	49.10	4	13.80	11.00	34.30	17.60	57.70	48.90	126.10	11.60	7.40	0.19	13.60	20.10	2	6.60	6	0	11	0	13	0	932.66
Fulton	NY	49.5	93.10	1.80	0.1	2.8	0.7	41.8	55531	46.00	4	13.00	9.10	32.20	19.20	77.80	58.50	165.20	11.60	8.00	0.18	15.60	18.40	1	5.90	1	0	18	0	27	0	1399.99
Genesee	NY	49.5	90.70	2.30	0.9	3.1	0.6	41.5	60079	54.20	4	8.90	10.80	35.10	13.70	63.80	67.80	143.00	11.50	9.10	0.16	12.10	20.70	1	5.30	11	1	65	1	121	2	1669.51
Greene	NY	52.2	85.60	6.00	0.2	5.5	1	44	49221	49.90	4	14.10	8.20	26.50	13.70	83.40	59.50	158.90	15.00	8.20	0.15	17.20	21.60	0	5.70	10	0	34	0	87	0	173.91
[truncated: 1,142 more rows]
